# Supplementary material for: 4-Bromo­methyl-6-meth­oxy-2H-chromen-2-one
Source: Acta Crystallogr Sect E Struct Rep Online. 2010 Oct 23;66(Pt 11):o2906. doi: 10.1107/S1600536810042005 (PMC3009337; doi:10.1107/S1600536810042005)
Supplement: Supplementary file 1 [file e-66-o2906-sup1.cif]

##############################################################################
###                                                                        ###
###        Electronic paper (Acta Crystallographica Section E)             ###
###                                                                        ###
##############################################################################
#                                                                            #
# This CIF contains the data in a paper accepted for publication in Acta     #
# Crystallographica Section E. It conforms to the requirements of Notes      #
# for Authors for Section E, and has been peer reviewed under the auspices   #
# of the IUCr Commission on Journals.                                        #
#                                                                            #
# Full details of the Crystallographic Information File format               #
# are given in the paper "The Crystallographic Information File (CIF):       #
# a New Standard Archive File for Crystallography" by S. R. Hall, F. H.      #
# Allen and I. D. Brown [Acta Cryst. (1991), A47, 655-685].                  #
#                                                                            #
# The current version of the core CIF dictionary is obtainable from          #
# ftp://ftp.iucr.org/pub/cif_core.dic. The current version number is 2.4.    #
#                                                                            #
# Software is freely available for graphical display of the structure(s) in  #
# this CIF.  For information consult the CIF home page http://www.iucr.org/  #
# cif/home.html                                                              #
#                                                                            #
# This file may be used for bona fide research purposes within the           #
# scientific community so long as proper attribution is given to the journal # 
# article from which it was obtained.                                        #
#                                                                            #
##############################################################################
                                             
data_global
_audit_creation_method     'form.cif (version 2.0)'
_journal_data_validation_number     ?
_journal_date_recd_electronic     2010-09-08
_journal_date_accepted     2010-10-16
_journal_name_full     'Acta Crystallographica, Section E'
_journal_year     2010
_journal_volume     66
_journal_issue     11
_journal_page_first     o2906
_journal_page_last     o2906
_journal_paper_category     QO
_journal_coeditor_code     BH2314
_publ_contact_author_name     'K.V.Arjuna Gowda'
_publ_contact_author_address
;
Department of physics
Govt. First Grade College
K.R. Pura
Bangalore-560 036
Karnataka
India
;
_publ_contact_author_email     rkgowdaphy@gmail.com
_publ_contact_author_fax     ?
_publ_contact_author_phone     o919448180353
_publ_section_title
;
4-Bromomethyl-6-methoxy-2<i>H</i>-chromen-2-one
;
loop_
    _publ_author_name
    _publ_author_footnote
    _publ_author_address
    "Gowda, Ramakrishna"
;
Alternative affiliation:
MVJ College of Engineering,
Bangalore 560 067,
India.
;
;
Department of Physics
Govt. College for Women
Kolar 563 101
Karnataka
India
;
    "Basanagouda, Mahantesha" .
;
Department of Chemistry
Karnatak University
Dharwad 580 003
Karnataka
India
;
    "Kulkarni, Manohar V." .
;
Department of Chemistry
Karnatak University
Dharwad 580 003
Karnataka
India
;
    "Gowda, K.V. Arjuna" .
;
Department of Physics
Govt. First Grade College
K.R. Pura
Bangalore 560 036
Karnataka
India
;
data_I
_audit_creation_method     SHELXL-97
_chemical_name_systematic
;
4-Bromomethyl-6-methoxy-2<i>H</i>-chromen-2-one
;
_chemical_name_common     ?
_chemical_formula_moiety     'C11 H9 Br O3'
_chemical_formula_sum     'C11 H9 Br O3'
_chemical_formula_iupac     'C11 H9 Br O3'
_chemical_formula_weight     269.09
_chemical_melting_point     ?
_symmetry_cell_setting     monoclinic
_symmetry_space_group_name_H-M     'P 21/n'
_symmetry_space_group_name_Hall     '-P 2yn'
loop_
    _symmetry_equiv_pos_as_xyz
    'x, y, z'
    '-x+1/2, y+1/2, -z+1/2'
    '-x, -y, -z'
    'x-1/2, -y-1/2, z-1/2'
_cell_length_a     4.3573(3)
_cell_length_b     9.2859(6)
_cell_length_c     25.2677(17)
_cell_angle_alpha     90.00
_cell_angle_beta     91.927(3)
_cell_angle_gamma     90.00
_cell_volume     1021.79(12)
_cell_formula_units_Z     4
_cell_measurement_reflns_used     3217
_cell_measurement_theta_min     2.33
_cell_measurement_theta_max     25.39
_cell_measurement_temperature     293(2)
_exptl_crystal_description     needle
_exptl_crystal_colour     colourless
_exptl_crystal_size_max     0.25
_exptl_crystal_size_mid     0.15
_exptl_crystal_size_min     0.1
_exptl_crystal_density_diffrn     1.749
_exptl_crystal_density_meas     ?
_exptl_crystal_density_method     'not measured'
_exptl_crystal_F_000     536
_exptl_absorpt_coefficient_mu     4.005
_exptl_absorpt_correction_type     multi-scan
_exptl_absorpt_process_details     '(SADABS; Bruker, 2004)'
_exptl_absorpt_correction_T_min     0.4343
_exptl_absorpt_correction_T_max     0.5014
_exptl_special_details     ?
_diffrn_ambient_temperature     293(2)
_diffrn_radiation_type     MoK\a
_diffrn_radiation_wavelength     0.71073
_diffrn_radiation_source     'fine-focus sealed tube'
_diffrn_radiation_monochromator     graphite
_diffrn_measurement_device_type     'Bruker Kappa APEXII CCD'
_diffrn_measurement_method     '\w and \f'
_diffrn_detector_area_resol_mean     ?
_diffrn_reflns_number     9950
_diffrn_reflns_av_R_equivalents     0.0365
_diffrn_reflns_av_sigmaI/netI     0.0385
_diffrn_reflns_theta_min     2.34
_diffrn_reflns_theta_max     26.58
_diffrn_reflns_theta_full     26.58
_diffrn_measured_fraction_theta_max     0.998
_diffrn_measured_fraction_theta_full     0.998
_diffrn_reflns_limit_h_min     -5
_diffrn_reflns_limit_h_max     3
_diffrn_reflns_limit_k_min     -11
_diffrn_reflns_limit_k_max     11
_diffrn_reflns_limit_l_min     -31
_diffrn_reflns_limit_l_max     31
_diffrn_standards_number     ?
_diffrn_standards_interval_count     ?
_diffrn_standards_interval_time     ?
_diffrn_standards_decay_%     0
_refine_special_details     ?
_reflns_number_total     2128
_reflns_number_gt     1501
_reflns_threshold_expression     I>2\s(I)
_refine_ls_structure_factor_coef     Fsqd
_refine_ls_matrix_type     full
_refine_ls_R_factor_all     0.0735
_refine_ls_R_factor_gt     0.0443
_refine_ls_wR_factor_gt     0.0905
_refine_ls_wR_factor_ref     0.1012
_refine_ls_goodness_of_fit_ref     0.962
_refine_ls_restrained_S_all     0.962
_refine_ls_number_reflns     2128
_refine_ls_number_parameters     137
_refine_ls_number_restraints     0
_refine_ls_number_constraints     0
_refine_ls_hydrogen_treatment     constr
_refine_ls_weighting_scheme     calc
_refine_ls_weighting_details
         'calc w=1/[\s^2^(Fo^2^)+(0.0467P)^2^+1.2030P] where P=(Fo^2^+2Fc^2^)/3'
_atom_sites_solution_hydrogens     geom
_atom_sites_solution_primary     direct
_atom_sites_solution_secondary     difmap
_refine_ls_shift/su_max     0.008
_refine_ls_shift/su_mean     0.001
_refine_diff_density_max     0.934
_refine_diff_density_min     -0.260
_refine_ls_extinction_method     none
_refine_ls_extinction_coef     ?
loop_
    _atom_type_symbol
    _atom_type_description
    _atom_type_scat_dispersion_real
    _atom_type_scat_dispersion_imag
    _atom_type_scat_source
    'C' 'C' 0.0033 0.0016
                         'International Tables Vol C Tables 4.2.6.8 and 6.1.1.4'
    'H' 'H' 0.0000 0.0000
                         'International Tables Vol C Tables 4.2.6.8 and 6.1.1.4'
    'O' 'O' 0.0106 0.0060
                         'International Tables Vol C Tables 4.2.6.8 and 6.1.1.4'
    'Br' 'Br' -0.2901 2.4595
                         'International Tables Vol C Tables 4.2.6.8 and 6.1.1.4'
_computing_data_collection     'APEX2 (Bruker, 2004)'
_computing_cell_refinement     'APEX2 and SAINT (Bruker, 2004)'
_computing_data_reduction     'SAINT (Bruker, 2004)'
_computing_structure_solution     'SIR92 (Altomare <i>et al.</i>, 1994)'
_computing_structure_refinement     'SHELXL97 (Sheldrick, 2008)'
_computing_molecular_graphics
      'ORTEP-3 (Farrugia, 1997) and <i>Mercury</i> (Macrae <i>et al.</i>, 2006)'
_computing_publication_material     'SHELXL97 (Sheldrick, 2008)'
loop_
    _atom_site_type_symbol
    _atom_site_label
    _atom_site_fract_x
    _atom_site_fract_y
    _atom_site_fract_z
    _atom_site_U_iso_or_equiv
    _atom_site_adp_type
    _atom_site_calc_flag
    _atom_site_refinement_flags
    _atom_site_occupancy
    _atom_site_disorder_assembly
    _atom_site_disorder_group
    C C1 0.3658(8) 0.2636(4) 0.73840(14) 0.0406(9) Uani d . 1 . .
    C C2 0.4641(8) 0.1339(4) 0.71330(13) 0.0375(8) Uani d . 1 . .
    H H2 0.3944 0.0462 0.7260 0.045 Uiso calc R 1 . .
    C C3 0.6518(7) 0.1332(4) 0.67239(13) 0.0321(7) Uani d . 1 . .
    C C4 0.7577(7) 0.2706(4) 0.65171(12) 0.0318(7) Uani d . 1 . .
    C C5 0.9489(7) 0.2851(4) 0.60828(13) 0.0348(8) Uani d . 1 . .
    H H5 1.0139 0.2035 0.5905 0.042 Uiso calc R 1 . .
    C C6 1.0401(7) 0.4188(4) 0.59198(13) 0.0378(9) Uani d . 1 . .
    C C7 0.9456(8) 0.5407(4) 0.61872(14) 0.0429(9) Uani d . 1 . .
    H H7 1.0121 0.6311 0.6081 0.051 Uiso calc R 1 . .
    C C8 0.7556(8) 0.5293(4) 0.66048(14) 0.0401(9) Uani d . 1 . .
    H H8 0.6889 0.6113 0.6778 0.048 Uiso calc R 1 . .
    C C9 0.6642(7) 0.3941(4) 0.67652(13) 0.0345(8) Uani d . 1 . .
    C C10 0.7530(9) -0.0074(4) 0.65024(14) 0.0421(9) Uani d . 1 . .
    H H10A 0.7086 -0.0837 0.6751 0.050 Uiso calc R 1 . .
    H H10B 0.9733 -0.0052 0.6460 0.050 Uiso calc R 1 . .
    C C11 1.2815(9) 0.3270(5) 0.51587(15) 0.0535(11) Uani d . 1 . .
    H H11A 1.4005 0.2554 0.5347 0.080 Uiso calc R 1 . .
    H H11B 1.3939 0.3612 0.4863 0.080 Uiso calc R 1 . .
    H H11C 1.0908 0.2856 0.5033 0.080 Uiso calc R 1 . .
    O O1 0.4744(5) 0.3905(3) 0.71899(9) 0.0397(6) Uani d . 1 . .
    O O2 0.1939(7) 0.2719(3) 0.77495(11) 0.0569(7) Uani d . 1 . .
    O O3 1.2213(6) 0.4438(3) 0.55030(10) 0.0500(7) Uani d . 1 . .
    Br Br1 0.54925(10) -0.04981(5) 0.582134(17) 0.0612(2) Uani d . 1 . .
loop_
    _atom_site_aniso_label
    _atom_site_aniso_U_11
    _atom_site_aniso_U_22
    _atom_site_aniso_U_33
    _atom_site_aniso_U_12
    _atom_site_aniso_U_13
    _atom_site_aniso_U_23
    C1 0.0437(19) 0.039(2) 0.039(2) -0.0003(18) 0.0059(16) -0.0004(17)
    C2 0.0442(19) 0.029(2) 0.0390(19) -0.0025(16) 0.0024(16) 0.0004(16)
    C3 0.0345(17) 0.027(2) 0.0344(18) 0.0024(15) 0.0010(14) -0.0003(14)
    C4 0.0310(16) 0.034(2) 0.0301(17) 0.0032(15) -0.0022(13) 0.0012(15)
    C5 0.0338(17) 0.036(2) 0.0350(18) 0.0037(16) 0.0031(14) -0.0014(16)
    C6 0.0371(18) 0.042(2) 0.0343(19) -0.0030(16) 0.0050(15) 0.0044(15)
    C7 0.051(2) 0.030(2) 0.048(2) -0.0055(18) 0.0027(17) 0.0076(17)
    C8 0.050(2) 0.029(2) 0.042(2) 0.0018(17) 0.0008(16) -0.0045(16)
    C9 0.0335(17) 0.037(2) 0.0333(18) -0.0008(15) 0.0020(14) -0.0007(15)
    C10 0.048(2) 0.032(2) 0.046(2) 0.0050(17) 0.0039(17) 0.0013(17)
    C11 0.063(3) 0.053(3) 0.045(2) 0.000(2) 0.0162(19) 0.002(2)
    O1 0.0483(14) 0.0339(15) 0.0376(13) 0.0013(12) 0.0117(11) -0.0024(11)
    O2 0.0759(19) 0.0461(18) 0.0508(16) 0.0039(15) 0.0305(15) -0.0005(13)
    O3 0.0618(16) 0.0435(17) 0.0460(15) -0.0072(13) 0.0208(13) 0.0030(13)
    Br1 0.0732(3) 0.0518(3) 0.0587(3) 0.0043(2) 0.0017(2) -0.0214(2)
_geom_special_details     ?
loop_
    _geom_bond_atom_site_label_1
    _geom_bond_atom_site_label_2
    _geom_bond_site_symmetry_2
    _geom_bond_distance
    _geom_bond_publ_flag
    C1 O2 . 1.211(4) ?
    C1 O1 . 1.367(4) ?
    C1 C2 . 1.434(5) ?
    C2 C3 . 1.340(5) ?
    C2 H2 . 0.9300 ?
    C3 C4 . 1.459(5) ?
    C3 C10 . 1.493(5) ?
    C4 C9 . 1.375(5) ?
    C4 C5 . 1.406(5) ?
    C5 C6 . 1.371(5) ?
    C5 H5 . 0.9300 ?
    C6 O3 . 1.357(4) ?
    C6 C7 . 1.388(5) ?
    C7 C8 . 1.367(5) ?
    C7 H7 . 0.9300 ?
    C8 C9 . 1.382(5) ?
    C8 H8 . 0.9300 ?
    C9 O1 . 1.377(4) ?
    C10 Br1 . 1.950(4) ?
    C10 H10A . 0.9700 ?
    C10 H10B . 0.9700 ?
    C11 O3 . 1.420(5) ?
    C11 H11A . 0.9600 ?
    C11 H11B . 0.9600 ?
    C11 H11C . 0.9600 ?
loop_
    _geom_angle_atom_site_label_1
    _geom_angle_atom_site_label_2
    _geom_angle_atom_site_label_3
    _geom_angle_site_symmetry_1
    _geom_angle_site_symmetry_3
    _geom_angle
    _geom_angle_publ_flag
    O2 C1 O1 . . 116.7(3) ?
    O2 C1 C2 . . 126.3(4) ?
    O1 C1 C2 . . 117.0(3) ?
    C3 C2 C1 . . 123.0(3) ?
    C3 C2 H2 . . 118.5 ?
    C1 C2 H2 . . 118.5 ?
    C2 C3 C4 . . 118.7(3) ?
    C2 C3 C10 . . 119.3(3) ?
    C4 C3 C10 . . 122.0(3) ?
    C9 C4 C5 . . 117.9(3) ?
    C9 C4 C3 . . 117.6(3) ?
    C5 C4 C3 . . 124.5(3) ?
    C6 C5 C4 . . 120.4(3) ?
    C6 C5 H5 . . 119.8 ?
    C4 C5 H5 . . 119.8 ?
    O3 C6 C5 . . 124.7(3) ?
    O3 C6 C7 . . 115.4(3) ?
    C5 C6 C7 . . 119.9(3) ?
    C8 C7 C6 . . 120.7(3) ?
    C8 C7 H7 . . 119.7 ?
    C6 C7 H7 . . 119.7 ?
    C7 C8 C9 . . 119.0(3) ?
    C7 C8 H8 . . 120.5 ?
    C9 C8 H8 . . 120.5 ?
    C4 C9 C8 . . 122.1(3) ?
    C4 C9 O1 . . 122.0(3) ?
    C8 C9 O1 . . 115.9(3) ?
    C3 C10 Br1 . . 112.1(2) ?
    C3 C10 H10A . . 109.2 ?
    Br1 C10 H10A . . 109.2 ?
    C3 C10 H10B . . 109.2 ?
    Br1 C10 H10B . . 109.2 ?
    H10A C10 H10B . . 107.9 ?
    O3 C11 H11A . . 109.5 ?
    O3 C11 H11B . . 109.5 ?
    H11A C11 H11B . . 109.5 ?
    O3 C11 H11C . . 109.5 ?
    H11A C11 H11C . . 109.5 ?
    H11B C11 H11C . . 109.5 ?
    C1 O1 C9 . . 121.6(3) ?
    C6 O3 C11 . . 118.0(3) ?
loop_
    _geom_torsion_atom_site_label_1
    _geom_torsion_atom_site_label_2
    _geom_torsion_atom_site_label_3
    _geom_torsion_atom_site_label_4
    _geom_torsion_site_symmetry_1
    _geom_torsion_site_symmetry_2
    _geom_torsion_site_symmetry_3
    _geom_torsion_site_symmetry_4
    _geom_torsion
    _geom_torsion_publ_flag
    O2 C1 C2 C3 . . . . 179.0(3) ?
    O1 C1 C2 C3 . . . . -0.5(5) ?
    C1 C2 C3 C4 . . . . -1.0(5) ?
    C1 C2 C3 C10 . . . . 177.4(3) ?
    C2 C3 C4 C9 . . . . 1.6(4) ?
    C10 C3 C4 C9 . . . . -176.7(3) ?
    C2 C3 C4 C5 . . . . -178.5(3) ?
    C10 C3 C4 C5 . . . . 3.2(5) ?
    C9 C4 C5 C6 . . . . 0.7(5) ?
    C3 C4 C5 C6 . . . . -179.2(3) ?
    C4 C5 C6 O3 . . . . -179.3(3) ?
    C4 C5 C6 C7 . . . . 0.5(5) ?
    O3 C6 C7 C8 . . . . 178.2(3) ?
    C5 C6 C7 C8 . . . . -1.6(5) ?
    C6 C7 C8 C9 . . . . 1.4(5) ?
    C5 C4 C9 C8 . . . . -0.9(5) ?
    C3 C4 C9 C8 . . . . 179.0(3) ?
    C5 C4 C9 O1 . . . . 179.3(3) ?
    C3 C4 C9 O1 . . . . -0.8(4) ?
    C7 C8 C9 C4 . . . . -0.2(5) ?
    C7 C8 C9 O1 . . . . 179.6(3) ?
    C2 C3 C10 Br1 . . . . 106.3(3) ?
    C4 C3 C10 Br1 . . . . -75.4(3) ?
    O2 C1 O1 C9 . . . . -178.1(3) ?
    C2 C1 O1 C9 . . . . 1.4(5) ?
    C4 C9 O1 C1 . . . . -0.8(5) ?
    C8 C9 O1 C1 . . . . 179.4(3) ?
    C5 C6 O3 C11 . . . . 10.6(5) ?
    C7 C6 O3 C11 . . . . -169.2(3) ?
loop_
    _geom_hbond_atom_site_label_D
    _geom_hbond_atom_site_label_H
    _geom_hbond_atom_site_label_A
    _geom_hbond_site_symmetry_A
    _geom_hbond_distance_DH
    _geom_hbond_distance_HA
    _geom_hbond_distance_DA
    _geom_hbond_angle_DHA
    C2 H2 O1 2_546 0.93 2.60 3.451(4) 152
    C2 H2 O2 2_546 0.93 2.58 3.446(5) 155
    C10 H10A O2 2_546 0.97 2.57 3.437(5) 148
    C8 H8 O2 2_556 0.93 2.56 3.433(5) 156
    C10 H10A O1 2_646 0.97 2.98 3.601(4) 122
