# Supplementary material for: 4-Bromo­methyl-6-meth­oxy-2H-chromen-2-one
Source: Acta Crystallogr Sect E Struct Rep Online. 2010 Oct 23;66(Pt 11):o2906. doi: 10.1107/S1600536810042005 (PMC3009337; doi:10.1107/S1600536810042005)
Supplement: Supplementary file 2 [file e-66-o2906-Isup2.hkl]

#
# h,k,l, Fc-squared, Fo-squared, sigma(Fo-squared) and status flag
#
data_I
_shelx_title ' RAM2 in P2(1)/n'
_shelx_refln_list_code          4
_shelx_F_calc_maximum      141.26
_exptl_crystal_F_000       536.00
_reflns_d_resolution_high  0.7943
 
loop_
 _symmetry_equiv_pos_as_xyz
 'x, y, z'
 '-x+1/2, y+1/2, -z+1/2'
 '-x, -y, -z'
 'x-1/2, -y-1/2, z-1/2'
 
_cell_length_a     4.3573
_cell_length_b     9.2859
_cell_length_c    25.2677
_cell_angle_alpha  90.000
_cell_angle_beta   91.927
_cell_angle_gamma  90.000
 
_shelx_F_squared_multiplier     1.000
 
loop_
 _refln_index_h
 _refln_index_k
 _refln_index_l
 _refln_F_squared_calc
 _refln_F_squared_meas
 _refln_F_squared_sigma
 _refln_observed_status
   2   0   0     1742.40     1643.71     29.80 o
   4   0   0      569.20      562.19     32.48 o
   1   1   0    17413.37    18532.77    145.64 o
   2   1   0      202.59      235.39      5.67 o
   3   1   0      704.90      669.13     13.60 o
   4   1   0      245.65      221.46     11.54 o
   5   1   0        0.08      -15.79     17.48 o
   0   2   0     9240.58     9522.01    104.58 o
   1   2   0      479.50      475.42     21.68 o
   2   2   0     2234.69     2231.11     21.08 o
   3   2   0      444.97      447.80      8.11 o
   4   2   0      139.83      150.57     14.50 o
   5   2   0       13.45       11.31     25.92 o
   1   3   0     2777.93     2691.80     28.48 o
   2   3   0       74.46       51.82      4.19 o
   3   3   0      122.19      133.17      7.63 o
   4   3   0      246.08      228.71     12.23 o
   5   3   0        0.37       -0.03     20.39 o
   0   4   0     1685.49     1741.83     31.54 o
   1   4   0      216.20      189.50      8.30 o
   2   4   0      277.50      295.81     10.60 o
   3   4   0      468.77      427.16     13.88 o
   4   4   0       31.76       30.62     12.26 o
   5   4   0        7.00       13.41     22.24 o
   1   5   0      119.38      134.79     13.32 o
   2   5   0      617.43      649.34     10.58 o
   3   5   0        0.24        0.97      8.92 o
   4   5   0      120.21      119.64     15.43 o
   0   6   0     1634.58     1559.09     42.03 o
   1   6   0        3.46        5.23      7.18 o
   2   6   0      265.02      258.72     11.77 o
   3   6   0      541.86      528.30     20.43 o
   4   6   0        1.03        1.81     15.22 o
   1   7   0      834.84      827.09     19.77 o
   2   7   0      233.65      248.91     15.46 o
   3   7   0      110.88       95.57     19.87 o
   4   7   0        8.83        8.54     17.73 o
   0   8   0      201.83      237.65     25.71 o
   1   8   0        4.86       -2.29     10.41 o
   2   8   0      329.10      324.03     23.50 o
   3   8   0      161.68      129.85     24.61 o
   1   9   0      811.88      827.54     30.49 o
   2   9   0       15.18       20.86     35.39 o
   3   9   0       53.31       66.79     20.14 o
   1  10   0        0.05       61.32     21.60 o
   2  10   0       85.56      -32.50     91.75 o
   1  11   0      439.21      445.84     55.88 o
  -5   0   1       27.91       44.54     24.16 o
  -3   0   1      189.16      160.64      7.77 o
  -1   0   1    13019.63    13067.42    142.70 o
   1   0   1      711.43      734.46      8.15 o
   3   0   1       56.45       80.38     15.85 o
   5   0   1       27.48       24.48     24.28 o
  -5   1   1        7.57       21.83     18.07 o
  -4   1   1      164.51      176.42     10.08 o
  -3   1   1       11.09        6.49      5.72 o
  -2   1   1     5496.65     5455.35     44.69 o
  -1   1   1      996.49      964.92     12.08 o
   0   1   1     1174.09     1162.11     21.07 o
   2   1   1     1111.04     1119.97     10.80 o
   3   1   1      139.89      138.88      7.26 o
   4   1   1      143.25      125.11      9.05 o
   5   1   1       15.53        1.13     26.36 o
  -5   2   1        1.14      -15.34     18.63 o
  -4   2   1       34.08       29.13      9.20 o
  -3   2   1      955.51      897.86     10.38 o
  -2   2   1       18.19       15.71      3.36 o
  -1   2   1    12695.54    13488.47     95.74 o
   0   2   1     3959.66     4123.94     30.25 o
   1   2   1       58.47       77.76      3.23 o
   2   2   1     1564.63     1593.97     14.29 o
   3   2   1      135.62      119.31      5.71 o
   4   2   1      319.67      362.18     27.95 o
   5   2   1        6.03      -10.28     17.02 o
  -5   3   1      335.26      377.94     26.90 o
  -4   3   1      128.96      133.68      9.97 o
  -3   3   1      123.00      129.72      8.68 o
  -2   3   1     1002.83     1030.68     12.33 o
  -1   3   1     2567.63     3057.23     26.09 o
   0   3   1     3966.80     4233.56     36.04 o
   1   3   1     2116.57     2267.80     22.82 o
   2   3   1      225.25      209.36      7.00 o
   3   3   1      721.89      691.73     15.19 o
   4   3   1        2.50       -7.41      7.69 o
   5   3   1      120.22      113.12     22.60 o
  -5   4   1      164.02      153.89     16.26 o
  -4   4   1      142.07      137.11     15.27 o
  -3   4   1       94.72      109.91      9.47 o
  -2   4   1      165.07      183.10      8.20 o
  -1   4   1        7.21       18.04      6.56 o
   0   4   1     1122.45     1233.52     18.04 o
   1   4   1       39.30       29.63      5.38 o
   2   4   1     5256.18     5420.39     45.83 o
   3   4   1       26.42       27.49      8.08 o
   4   4   1      267.04      261.02     15.65 o
   5   4   1      276.25      337.04     41.33 o
  -4   5   1        0.04      -10.33     15.12 o
  -3   5   1      163.74      161.13     11.44 o
  -2   5   1       31.29       21.87      6.52 o
  -1   5   1      249.32      239.82      9.50 o
   0   5   1        1.66       -3.14      7.38 o
   1   5   1     5236.34     5269.09     59.58 o
   2   5   1       12.40        7.47      6.41 o
   3   5   1      864.59      845.20     20.32 o
   4   5   1        5.57       -8.87     13.77 o
  -4   6   1       65.07        6.20     33.65 o
  -3   6   1       51.25       73.18     17.85 o
  -2   6   1      218.37      236.05      8.61 o
  -1   6   1        7.31        9.07      7.21 o
   0   6   1     1618.78     1512.52     29.75 o
   1   6   1      363.28      333.13     16.86 o
   2   6   1      910.08      890.06     18.98 o
   3   6   1        1.69        5.39     11.74 o
   4   6   1       99.47      127.37     16.86 o
  -4   7   1       39.38       10.69     31.69 o
  -3   7   1       12.56       -3.20     20.64 o
  -2   7   1      355.42      356.99     18.29 o
  -1   7   1        1.79       -8.16      8.16 o
   0   7   1       12.94        9.30     11.10 o
   1   7   1     2745.61     2699.82     45.33 o
   2   7   1      102.46       98.46     14.49 o
   3   7   1       91.07      104.15     15.71 o
   4   7   1       57.35       72.95     18.68 o
  -4   8   1       78.46       62.80     43.57 o
  -3   8   1      385.58      398.69     26.98 o
  -2   8   1       31.08       40.46     15.58 o
  -1   8   1      164.93      165.18     12.60 o
   0   8   1      466.63      438.27     22.70 o
   1   8   1      277.99      324.72     36.22 o
   2   8   1      226.47      244.45     23.32 o
   3   8   1       21.91       15.93     16.40 o
  -3   9   1       19.20       18.75     27.63 o
  -2   9   1      544.55      618.90     30.57 o
  -1   9   1      102.53      111.03     14.70 o
   0   9   1      325.79      194.46     28.00 o
   1   9   1       11.92      -13.26     13.26 o
   2   9   1      173.84      198.68     21.90 o
   3   9   1        7.56        8.92     36.70 o
  -2  10   1        9.27       18.57     29.74 o
  -1  10   1      223.12      370.61     61.17 o
   0  10   1        1.06      163.05     61.72 o
   1  10   1      265.18      398.29     57.53 o
   2  10   1       17.49       31.35     30.35 o
  -1  11   1       19.09       56.56     31.36 o
   0  11   1       97.85      129.70     37.11 o
   1  11   1       63.65      259.26     54.68 o
  -4   0   2      207.65      213.34     13.74 o
  -2   0   2     4218.08     4467.61     54.28 o
   2   0   2      166.03      182.87      8.04 o
   4   0   2       10.64        0.05     19.20 o
  -5   1   2       99.22       94.83     19.82 o
  -4   1   2       12.65        7.22      8.04 o
  -3   1   2     1608.22     1571.73     17.74 o
  -2   1   2       11.57        7.51      2.55 o
  -1   1   2    11091.91    11779.65     77.84 o
   0   1   2     2271.26     2051.47     14.42 o
   1   1   2      973.11     1063.65      7.88 o
   2   1   2      406.35      426.48      5.51 o
   3   1   2       67.27       74.01      7.55 o
   4   1   2       38.53       37.19      7.92 o
   5   1   2       39.49       51.07     18.76 o
  -5   2   2        0.12      -13.18     16.45 o
  -4   2   2      172.27      199.30     13.98 o
  -3   2   2        8.88        5.34      5.28 o
  -2   2   2     2494.39     2346.21     23.02 o
  -1   2   2     2855.89     3042.13     23.96 o
   0   2   2     6037.84     6406.25     44.17 o
   1   2   2     1042.69     1120.59     10.02 o
   2   2   2      660.16      670.51     14.05 o
   3   2   2      681.80      622.29     10.46 o
   4   2   2      177.10      192.70     13.17 o
   5   2   2        1.08        1.10     17.17 o
  -5   3   2       82.03      101.80     47.35 o
  -4   3   2       34.33       57.24      9.39 o
  -3   3   2      150.66      167.48      8.15 o
  -2   3   2      555.33      535.36      8.95 o
  -1   3   2     3231.58     3363.06     27.36 o
   0   3   2     4279.51     4482.12     37.95 o
   1   3   2       93.19      106.38      5.90 o
   2   3   2     1958.16     1961.62     17.51 o
   3   3   2       93.49       88.15      7.27 o
   4   3   2      139.86      160.09      9.74 o
   5   3   2       30.63       65.90     23.49 o
  -5   4   2       26.98       14.20     15.42 o
  -4   4   2       66.00       67.48     13.91 o
  -3   4   2       32.89       40.50      6.48 o
  -2   4   2      593.28      579.70     11.51 o
  -1   4   2     5372.58     5498.78     43.21 o
   0   4   2      363.77      372.49     11.37 o
   1   4   2     4692.04     4410.10     45.16 o
   2   4   2     1625.39     1631.44     17.85 o
   3   4   2      898.70      871.38     20.62 o
   4   4   2       29.24       21.22     12.29 o
   5   4   2       27.78       30.94     23.37 o
  -4   5   2       99.24       86.44     16.24 o
  -3   5   2       20.31       28.06      9.51 o
  -2   5   2      767.78      815.71     15.26 o
  -1   5   2      196.34      177.48     14.87 o
   0   5   2     5119.38     4951.59     63.36 o
   1   5   2       13.11        9.25      7.56 o
   2   5   2     1790.93     1714.23     26.45 o
   3   5   2       15.69        4.95      8.86 o
   4   5   2      184.44      226.37     22.61 o
  -4   6   2       43.42       28.86     17.31 o
  -3   6   2        3.76        6.40     12.96 o
  -2   6   2      206.03      237.44      8.71 o
  -1   6   2     1133.17     1051.44     29.03 o
   0   6   2       52.09       49.43     10.77 o
   1   6   2     2533.31     2584.85     41.27 o
   2   6   2        0.38        9.80      8.23 o
   3   6   2      482.89      403.17     23.77 o
   4   6   2        0.20        9.43     15.09 o
  -4   7   2       14.54        6.51     20.43 o
  -3   7   2      191.62      211.48     29.66 o
  -2   7   2       83.94       61.55     12.49 o
  -1   7   2      251.27      265.64     14.97 o
   0   7   2     3050.71     3022.55     47.89 o
   1   7   2      533.47      503.84     21.58 o
   2   7   2      711.15      726.86     23.54 o
   3   7   2       25.84       50.92     14.69 o
   4   7   2      152.05      156.42     19.54 o
  -3   8   2       43.61      117.32     37.02 o
  -2   8   2      173.66      202.82     21.71 o
  -1   8   2      447.75      420.34     21.13 o
   0   8   2     1772.10     1769.56     43.72 o
   1   8   2      369.06      362.23     19.90 o
   2   8   2        1.47      -14.21     15.03 o
   3   8   2      146.15      202.17     28.31 o
  -3   9   2       73.15       29.48     64.76 o
  -2   9   2        8.85       -2.94     25.31 o
  -1   9   2      307.67      368.06     57.68 o
   0   9   2      201.35      193.69     19.44 o
   1   9   2       14.25       69.25     21.79 o
   2   9   2       42.61      133.77     60.98 o
   3   9   2       12.05      -27.22     31.30 o
  -2  10   2      116.50      121.08     42.94 o
  -1  10   2       69.57      166.11     97.52 o
   0  10   2      164.33      182.98     57.15 o
   1  10   2       62.26      126.69     38.31 o
   2  10   2        1.08       28.37     39.26 o
  -1  11   2        7.67       28.31     46.21 o
   0  11   2        6.75       32.09     29.87 o
   1  11   2       15.18       66.82     31.80 o
  -5   0   3      121.35      143.49     29.89 o
  -3   0   3     3862.72     3739.82     72.10 o
  -1   0   3     1613.98     1699.02     17.60 o
   1   0   3     6904.66     7570.92     49.13 o
   3   0   3     1199.81     1076.20     22.84 o
   5   0   3      207.18      209.13     32.98 o
  -5   1   3        1.15       -4.58     12.29 o
  -4   1   3      425.44      385.88     11.27 o
  -3   1   3      950.52     1031.03     15.52 o
  -2   1   3     3494.37     3537.48     26.17 o
  -1   1   3      548.61      462.73      5.31 o
   0   1   3       16.34       11.23      1.28 o
   1   1   3    17951.72    18447.21     99.31 o
   2   1   3      477.43      471.42      5.93 o
   3   1   3       58.10       79.94      7.67 o
   4   1   3      400.48      368.13     12.60 o
   5   1   3        0.07        6.54     17.93 o
  -5   2   3       32.38       24.48     18.13 o
  -4   2   3       54.85       67.77      7.15 o
  -3   2   3      892.39      899.24     14.81 o
  -2   2   3      819.18      819.43     11.23 o
  -1   2   3       53.84       47.20      3.20 o
   0   2   3     6651.64     7015.64     45.72 o
   1   2   3      308.19      276.10      5.27 o
   2   2   3      757.22      771.77      8.52 o
   3   2   3      612.24      618.12      9.67 o
   4   2   3       49.29       64.80      9.48 o
   5   2   3       62.59       66.50     17.73 o
  -5   3   3      225.80      228.75     25.49 o
  -4   3   3      118.95      122.71     10.38 o
  -3   3   3      407.68      404.04     12.14 o
  -2   3   3      420.80      462.70      8.48 o
  -1   3   3     9726.75    10515.01     86.64 o
   0   3   3      286.91      289.64      6.80 o
   1   3   3     5486.14     5606.20     48.79 o
   2   3   3      309.28      321.90      6.51 o
   3   3   3      555.58      544.05     10.35 o
   4   3   3      187.90      172.71     10.21 o
   5   3   3       21.72        0.80     19.88 o
  -5   4   3       17.04       13.49     15.74 o
  -4   4   3       45.06       53.30     14.92 o
  -3   4   3       85.87       93.01      8.67 o
  -2   4   3     1280.38     1317.57     16.94 o
  -1   4   3     4091.98     4412.16     41.78 o
   0   4   3     8409.23     8774.85     90.40 o
   1   4   3       15.90       11.13      4.46 o
   2   4   3      553.20      470.87     14.17 o
   3   4   3       61.24       84.82     12.63 o
   4   4   3       20.12       18.47     11.75 o
   5   4   3        0.18        7.37     23.98 o
  -4   5   3       30.11       13.16     15.71 o
  -3   5   3      213.60      215.65     13.71 o
  -2   5   3      185.62      174.66      8.65 o
  -1   5   3     3936.42     3872.92     41.01 o
   0   5   3       52.06       24.82      7.60 o
   1   5   3     2926.52     2905.82     37.76 o
   2   5   3       26.52       18.01      6.58 o
   3   5   3      143.90      138.27     12.91 o
   4   5   3       22.18       11.38     13.53 o
  -4   6   3       58.55       87.47     24.84 o
  -3   6   3       84.33       67.00     21.06 o
  -2   6   3      871.23      851.21     20.59 o
  -1   6   3        0.02       -6.72      6.72 o
   0   6   3     3492.87     3266.79     48.15 o
   1   6   3      242.58      252.20     19.09 o
   2   6   3     1006.15     1062.93     20.62 o
   3   6   3        6.41        3.73     15.24 o
   4   6   3       40.52       53.12     16.90 o
  -4   7   3       36.86       47.71     21.67 o
  -3   7   3        1.19       14.77     13.52 o
  -2   7   3       79.94       80.51     12.83 o
  -1   7   3      793.57      710.68     17.92 o
   0   7   3      165.32      169.95     14.93 o
   1   7   3       88.82       89.99     13.47 o
   2   7   3      109.30      109.96     14.41 o
   3   7   3       66.51       58.47     17.63 o
   4   7   3       12.85        3.59     17.95 o
  -3   8   3       71.80      100.15     16.87 o
  -2   8   3       34.08       50.42     14.37 o
  -1   8   3       41.99       33.84     13.08 o
   0   8   3      678.93      642.12     25.95 o
   1   8   3      150.67      137.82     16.76 o
   2   8   3       30.32       38.04     17.60 o
   3   8   3      148.24      161.92     19.61 o
  -3   9   3       15.47       13.24     26.70 o
  -2   9   3      142.84      133.42     31.17 o
  -1   9   3       50.81       94.78     17.46 o
   0   9   3       49.62        3.13     41.27 o
   1   9   3        7.11       37.33     18.42 o
   2   9   3       65.40       95.23     23.02 o
   3   9   3        0.33      -20.65     22.08 o
  -2  10   3       14.49      -12.13     31.49 o
  -1  10   3       49.79       72.53     23.42 o
   0  10   3       38.84       50.23     21.63 o
   1  10   3       17.64       32.97     58.86 o
   2  10   3       16.24       31.85     49.79 o
  -1  11   3        0.91       13.36     29.46 o
   0  11   3        3.57       11.00     40.19 o
   1  11   3       25.62      -35.57     37.44 o
  -4   0   4      214.97      190.30     12.15 o
  -2   0   4       53.32       56.82      5.32 o
   0   0   4     4712.31     5295.88     59.10 o
   2   0   4     4728.31     4739.14     43.38 o
   4   0   4     1145.56     1052.39     41.83 o
  -5   1   4       89.67       60.23     21.21 o
  -4   1   4        3.19        1.72      5.97 o
  -3   1   4        4.31        6.67      4.49 o
  -2   1   4      520.28      537.77      7.64 o
  -1   1   4      299.22      276.84      4.57 o
   0   1   4     1993.63     2076.07     14.78 o
   1   1   4    18412.71    19493.92    103.86 o
   2   1   4      764.33      686.11      7.49 o
   3   1   4     1609.72     1510.69     14.42 o
   4   1   4        9.33        6.58      7.57 o
   5   1   4      107.98      117.24     21.69 o
  -5   2   4        0.89        0.77     17.60 o
  -4   2   4      245.16      223.99     11.18 o
  -3   2   4      188.72      185.94      8.68 o
  -2   2   4      507.10      501.78      7.98 o
  -1   2   4     3860.21     4228.23     32.78 o
   0   2   4    10164.31    10173.33     65.05 o
   1   2   4       55.67       61.50      3.17 o
   2   2   4     1389.81     1385.23     11.48 o
   3   2   4       62.54       54.19      4.97 o
   4   2   4      297.00      289.34     13.25 o
   5   2   4       17.16       25.52     18.03 o
  -5   3   4       16.29       -3.98     19.38 o
  -4   3   4        2.75       -2.62      8.85 o
  -3   3   4      109.57       84.89      6.54 o
  -2   3   4     2958.91     2776.30     26.60 o
  -1   3   4        3.70        9.23      2.62 o
   0   3   4     6628.30     6878.50     58.62 o
   1   3   4      997.11      954.10     11.69 o
   2   3   4     2933.89     2976.77     23.70 o
   3   3   4      675.28      691.11     12.04 o
   4   3   4        3.40        4.09      8.51 o
   5   3   4        3.86       44.83     27.57 o
  -5   4   4       16.96       14.94     15.73 o
  -4   4   4      427.57      412.37     22.23 o
  -3   4   4      832.20      805.47     17.39 o
  -2   4   4      114.41      139.17      6.83 o
  -1   4   4     1215.23      992.93     17.25 o
   0   4   4      922.58      968.42     19.28 o
   1   4   4     3335.21     3372.58     32.97 o
   2   4   4     1033.50     1059.61     14.29 o
   3   4   4       84.98       95.00      7.45 o
   4   4   4       39.88       44.85     12.73 o
   5   4   4        1.91       23.75     24.42 o
  -4   5   4       24.58       49.16     15.80 o
  -3   5   4        6.00       11.76     11.98 o
  -2   5   4     2798.77     2627.58     31.46 o
  -1   5   4       94.63      100.91      7.00 o
   0   5   4      579.29      515.31     17.02 o
   1   5   4       23.41       19.26      5.71 o
   2   5   4      492.31      461.16     13.16 o
   3   5   4       42.94       51.57      7.59 o
   4   5   4        2.31      -13.49     13.49 o
  -4   6   4        0.02       -7.38     24.04 o
  -3   6   4      486.01      488.18     29.20 o
  -2   6   4       11.12        6.17      7.54 o
  -1   6   4     3200.28     3175.95     39.53 o
   0   6   4       16.73       -2.11      9.17 o
   1   6   4      379.35      354.47     13.54 o
   2   6   4      304.61      309.97     14.32 o
   3   6   4       76.44       48.18     15.89 o
   4   6   4       33.75       42.53     15.90 o
  -4   7   4        8.24       -8.93     20.04 o
  -3   7   4       90.52      158.58     49.87 o
  -2   7   4     1119.63     1014.93     30.76 o
  -1   7   4       10.20        5.65      7.69 o
   0   7   4      123.22      136.84     14.11 o
   1   7   4     1728.08     1727.48     28.38 o
   2   7   4      268.64      223.48     24.44 o
   3   7   4      120.26      129.33     28.21 o
   4   7   4       15.71       16.28     18.37 o
  -3   8   4       29.50       74.66     19.26 o
  -2   8   4      110.78       95.31     16.66 o
  -1   8   4      428.61      431.60     17.08 o
   0   8   4      376.11      375.96     20.62 o
   1   8   4     1412.95     1371.50     34.44 o
   2   8   4     1110.98     1135.15     35.85 o
   3   8   4       19.06       48.13     17.94 o
  -3   9   4       43.41       30.07     37.25 o
  -2   9   4       61.19       47.36     39.33 o
  -1   9   4        1.19       -8.23     18.08 o
   0   9   4      243.03      228.37     27.60 o
   1   9   4      280.42      249.63     23.34 o
   2   9   4      162.45      216.53     34.00 o
   3   9   4       93.94      126.60     29.04 o
  -2  10   4        0.84       23.29     32.89 o
  -1  10   4       28.90       30.84     22.98 o
   0  10   4       51.55      143.76     37.93 o
   1  10   4        0.88       42.40     28.73 o
   2  10   4      280.39      327.50     30.75 o
  -1  11   4        0.66      -25.40     30.21 o
   0  11   4        1.19      -30.56     30.56 o
   1  11   4      164.82      214.72     37.21 o
  -5   0   5       16.64       25.23     20.33 o
  -3   0   5      221.05      192.60     10.46 o
  -1   0   5     9742.13     9930.09     98.81 o
   1   0   5    19366.84    22127.69    174.80 o
   3   0   5     2206.18     2204.31     24.97 o
   5   0   5       22.91       18.14     27.23 o
  -5   1   5        3.49      -10.80     15.36 o
  -4   1   5       24.62       17.90      6.48 o
  -3   1   5        9.62       20.19      5.17 o
  -2   1   5      301.14      295.21      5.67 o
  -1   1   5      203.39      177.73      3.88 o
   0   1   5     6498.33     6836.36     44.16 o
   1   1   5        9.06        8.02      1.69 o
   2   1   5     1718.46     1678.25     12.83 o
   3   1   5       34.71       30.80      4.14 o
   4   1   5      218.30      219.76     11.25 o
   5   1   5       10.93        8.92     12.29 o
  -5   2   5        0.38      -11.46     18.22 o
  -4   2   5      242.33      249.83     12.57 o
  -3   2   5      173.30      167.25      8.48 o
  -2   2   5     1390.01     1297.33     15.37 o
  -1   2   5     3060.91     3266.26     23.83 o
   0   2   5     5500.09     5616.70     52.96 o
   1   2   5     4893.03     4968.14     47.53 o
   2   2   5      225.68      216.45      5.50 o
   3   2   5      856.40      797.85     11.22 o
   4   2   5       40.50       39.25      6.87 o
   5   2   5        1.52      -14.28     14.28 o
  -5   3   5       29.06       39.11     14.50 o
  -4   3   5       26.39       18.26     11.84 o
  -3   3   5      794.32      756.49     15.71 o
  -2   3   5      176.30      182.49      7.70 o
  -1   3   5     4107.10     4447.47     31.70 o
   0   3   5     1805.36     2090.59     19.73 o
   1   3   5      452.83      442.30      7.99 o
   2   3   5     1259.87     1207.94     13.44 o
   3   3   5      894.57      899.98     13.78 o
   4   3   5       66.48       66.64      9.44 o
   5   3   5       24.78       27.03     18.33 o
  -5   4   5       30.58       31.47     17.00 o
  -4   4   5     1199.61     1230.94     31.12 o
  -3   4   5      145.95      148.78     10.46 o
  -2   4   5     2277.84     2347.28     25.14 o
  -1   4   5     3068.51     3356.44     42.38 o
   0   4   5     3646.75     3668.01     39.36 o
   1   4   5      165.87      167.26      6.29 o
   2   4   5       50.94       83.96      7.56 o
   3   4   5      547.44      535.41     12.75 o
   4   4   5      163.76      155.23     14.54 o
   5   4   5        1.66        8.21     12.61 o
  -4   5   5       10.79       11.29     16.04 o
  -3   5   5     1145.82     1146.61     28.41 o
  -2   5   5       60.04       61.88      7.97 o
  -1   5   5     3379.64     3316.77     36.47 o
   0   5   5      149.16      172.53     10.94 o
   1   5   5      207.59      199.51      8.68 o
   2   5   5       37.13       42.53      7.17 o
   3   5   5       48.88       59.70     11.10 o
   4   5   5        0.56       -6.94     13.75 o
  -4   6   5      105.44       99.75     19.94 o
  -3   6   5       39.39       28.63     13.78 o
  -2   6   5      777.30      748.64     22.92 o
  -1   6   5      139.77      154.48     11.68 o
   0   6   5     1861.03     1816.65     32.99 o
   1   6   5       12.48       14.84     10.10 o
   2   6   5       88.44       85.88     10.10 o
   3   6   5        5.44      -10.46     13.00 o
   4   6   5       34.38       29.65     16.80 o
  -4   7   5        5.51       -5.21     21.23 o
  -3   7   5      713.13      716.99     29.59 o
  -2   7   5       99.50      134.31     27.65 o
  -1   7   5      731.28      696.37     17.60 o
   0   7   5      332.67      302.12     22.77 o
   1   7   5      593.35      588.76     21.80 o
   2   7   5      276.20      282.23     18.39 o
   3   7   5       45.07       32.24     26.50 o
   4   7   5        4.30      -17.17     20.82 o
  -3   8   5        0.88       46.47     21.59 o
  -2   8   5      101.35       83.89     26.70 o
  -1   8   5      318.44      305.68     12.89 o
   0   8   5      434.83      403.45     21.76 o
   1   8   5     1550.33     1592.85     36.83 o
   2   8   5       71.32       98.82     19.73 o
   3   8   5       83.95       93.47     19.04 o
  -3   9   5        4.01      -21.22     30.36 o
  -2   9   5       60.76       47.33     28.02 o
  -1   9   5      102.54      131.35     21.82 o
   0   9   5      473.67      486.60     25.74 o
   1   9   5       17.93       20.14     29.36 o
   2   9   5      131.87      144.84     27.00 o
   3   9   5        2.51      -14.64     23.64 o
  -2  10   5        7.67       26.66     31.61 o
  -1  10   5      267.24      301.82     29.69 o
   0  10   5       27.20       37.14     23.12 o
   1  10   5      256.09      338.86     38.23 o
   2  10   5        4.47       34.56     24.70 o
  -1  11   5        1.06       -9.73     30.91 o
   0  11   5        7.27      -22.29     30.79 o
   1  11   5        0.08       37.22     30.90 o
  -4   0   6       26.72       27.62      9.66 o
  -2   0   6    11988.67    12775.12    183.90 o
   0   0   6     9712.55    10846.40    117.99 o
   2   0   6    11170.45    11013.13     94.08 o
   4   0   6       13.33       23.48      8.15 o
  -5   1   6        0.98       -4.81     11.61 o
  -4   1   6       59.36       62.95      7.29 o
  -3   1   6      531.57      534.04     10.75 o
  -2   1   6      128.76      139.72      4.74 o
  -1   1   6     7626.15     8076.97     63.92 o
   0   1   6      470.26      503.17      5.43 o
   1   1   6    15135.55    15928.63     93.33 o
   2   1   6     1275.62     1335.88     10.76 o
   3   1   6      603.91      546.96      8.51 o
   4   1   6       30.11       31.48      6.11 o
   5   1   6       13.39        9.23     13.52 o
  -5   2   6       24.28       23.41     12.85 o
  -4   2   6      162.25      181.52     11.22 o
  -3   2   6      310.05      305.24     10.75 o
  -2   2   6     1172.39     1117.57     18.74 o
  -1   2   6      473.17      490.16      6.65 o
   0   2   6     3424.26     3629.73     27.96 o
   1   2   6      118.51      151.86      4.70 o
   2   2   6     4107.07     4093.66     29.45 o
   3   2   6      196.84      194.60      6.44 o
   4   2   6       15.17       15.36      6.62 o
   5   2   6        5.80        6.78     15.56 o
  -5   3   6        1.85       -3.68     14.64 o
  -4   3   6       15.74        1.85     16.67 o
  -3   3   6       64.53       73.79      7.40 o
  -2   3   6      957.53      896.30     13.99 o
  -1   3   6     2187.85     2029.59     16.90 o
   0   3   6     5640.67     6051.48     50.56 o
   1   3   6     2707.26     2723.19     24.19 o
   2   3   6      765.14      718.22      9.31 o
   3   3   6      233.24      239.40      9.26 o
   4   3   6      186.33      205.36     12.22 o
   5   3   6        0.40       -3.58     17.19 o
  -5   4   6       19.25       30.73     17.54 o
  -4   4   6      568.45      501.21     23.69 o
  -3   4   6      617.59      552.60     17.49 o
  -2   4   6       36.95       42.29      5.91 o
  -1   4   6       56.78       65.23      5.31 o
   0   4   6     1149.86     1181.14     17.83 o
   1   4   6      439.43      425.18      9.51 o
   2   4   6      236.14      229.59      7.92 o
   3   4   6      151.64      188.58      9.47 o
   4   4   6        8.20        0.16     12.46 o
   5   4   6       36.22       51.53     18.15 o
  -4   5   6      296.17      317.64     21.46 o
  -3   5   6       44.93       37.39     13.33 o
  -2   5   6      836.52      830.40     17.55 o
  -1   5   6        0.06        0.79      6.96 o
   0   5   6       64.07       76.59      9.33 o
   1   5   6        0.67        2.54      5.65 o
   2   5   6      206.94      223.43     10.05 o
   3   5   6       52.25       43.73      9.07 o
   4   5   6      133.60      143.65     16.64 o
  -4   6   6       44.30       43.40     18.79 o
  -3   6   6      395.86      423.20     22.60 o
  -2   6   6      159.27      169.69     13.49 o
  -1   6   6      114.37      146.63     12.69 o
   0   6   6     1653.96     1548.06     30.67 o
   1   6   6       29.39       39.63      7.79 o
   2   6   6       20.13        2.79      9.34 o
   3   6   6      307.73      307.60     18.38 o
   4   6   6        5.03      -16.52     16.52 o
  -4   7   6       81.37      127.94     36.81 o
  -3   7   6       81.40       67.72     17.69 o
  -2   7   6      465.01      483.56     27.40 o
  -1   7   6      559.44      587.35     23.66 o
   0   7   6        0.75       -5.49     10.69 o
   1   7   6     1238.53     1165.37     22.40 o
   2   7   6       41.26       35.73     14.01 o
   3   7   6       41.20       54.11     20.13 o
   4   7   6      129.21      141.88     21.67 o
  -3   8   6       17.28       50.25     19.54 o
  -2   8   6       67.50       72.85     25.32 o
  -1   8   6      110.33      146.00     16.46 o
   0   8   6     1310.59     1354.93     33.87 o
   1   8   6      980.77      944.11     44.98 o
   2   8   6      203.40      192.23     21.35 o
   3   8   6       20.06       56.91     23.91 o
  -3   9   6      161.27      173.39     25.46 o
  -2   9   6       36.35       75.17     30.70 o
  -1   9   6      262.24      288.71     33.51 o
   0   9   6       13.70        5.31     17.78 o
   1   9   6      849.85      862.39     62.19 o
   2   9   6      120.31      176.46     39.80 o
   3   9   6       12.07        3.81     24.36 o
  -2  10   6       56.84       60.17     31.82 o
  -1  10   6        4.55       -8.62     21.27 o
   0  10   6      471.12      466.18     27.09 o
   1  10   6       16.80       31.93     23.54 o
   2  10   6       68.77       98.56     23.71 o
  -1  11   6       32.92        9.66     31.72 o
   0  11   6        0.26       15.71     30.12 o
   1  11   6      195.64      298.72     56.67 o
  -5   0   7      166.06      236.73     19.63 o
  -3   0   7     2032.24     2057.58     27.74 o
  -1   0   7    10545.40    10703.43    123.80 o
   1   0   7    19954.27    21646.86    179.81 o
   3   0   7      126.65      139.97     12.63 o
   5   0   7       68.25       34.62     28.58 o
  -5   1   7       11.93       16.03     12.89 o
  -4   1   7       95.40      130.59      8.14 o
  -3   1   7      207.87      186.64      8.03 o
  -2   1   7     4522.49     4395.37     40.07 o
  -1   1   7      700.73      732.48      9.13 o
   0   1   7     5800.31     6155.11     42.25 o
   1   1   7     1650.71     1637.88     11.53 o
   2   1   7      448.46      451.97      5.98 o
   3   1   7      217.33      227.51      6.83 o
   4   1   7       20.54       25.12      5.94 o
   5   1   7       54.20       83.81     15.50 o
  -5   2   7        3.71       -4.34     13.09 o
  -4   2   7       56.74       48.11     12.34 o
  -3   2   7     1164.67     1195.75     18.74 o
  -2   2   7      113.51      138.05      6.42 o
  -1   2   7     5894.96     6148.80     45.09 o
   0   2   7      909.56      837.21      9.61 o
   1   2   7     1586.65     1535.34     15.12 o
   2   2   7     2490.93     2481.47     18.04 o
   3   2   7      166.30      153.91      6.08 o
   4   2   7       96.69      110.23      7.94 o
   5   2   7        0.21        5.87     14.30 o
  -5   3   7       45.20       52.85     16.13 o
  -4   3   7        8.39       19.67     16.13 o
  -3   3   7      537.11      549.37     13.65 o
  -2   3   7     2834.08     2860.59     25.56 o
  -1   3   7        2.84        7.59      2.89 o
   0   3   7      533.86      516.14      9.94 o
   1   3   7     2728.81     2774.84     24.77 o
   2   3   7      681.33      576.73      8.68 o
   3   3   7      618.51      575.65     11.54 o
   4   3   7        8.16        8.88      8.94 o
   5   3   7       30.46       44.10     19.85 o
  -5   4   7        4.76      -11.43     17.50 o
  -4   4   7       35.36       59.25     18.02 o
  -3   4   7       12.66        2.48      9.21 o
  -2   4   7       16.90       17.80      5.66 o
  -1   4   7      257.77      287.88      7.26 o
   0   4   7      226.91      225.21      9.51 o
   1   4   7      176.51      180.56      6.46 o
   2   4   7     1878.97     1890.49     19.78 o
   3   4   7      378.37      374.20     12.26 o
   4   4   7      286.49      285.04     17.31 o
  -4   5   7       94.25       88.72     17.87 o
  -3   5   7        9.25        9.85     12.99 o
  -2   5   7        7.75        5.85      6.49 o
  -1   5   7        4.66        2.76      7.32 o
   0   5   7      783.18      809.91     16.84 o
   1   5   7     1279.30     1314.09     21.20 o
   2   5   7        6.95       21.01      7.10 o
   3   5   7      853.03      815.45     18.12 o
   4   5   7        3.94       -3.90     14.60 o
  -4   6   7       73.84       74.51     19.78 o
  -3   6   7        2.21        6.15     14.58 o
  -2   6   7        4.55        9.33     10.35 o
  -1   6   7      134.82      134.18     12.26 o
   0   6   7      308.84      303.35     16.42 o
   1   6   7      212.05      201.84      9.94 o
   2   6   7      689.07      643.02     22.75 o
   3   6   7        0.56       -4.54     14.77 o
   4   6   7       93.20      103.25     18.68 o
  -4   7   7       37.72       78.16     22.25 o
  -3   7   7       40.43       34.20     23.48 o
  -2   7   7      228.36      207.15     20.69 o
  -1   7   7       15.74        9.47     11.81 o
   0   7   7      529.35      508.56     21.63 o
   1   7   7       22.42       21.21      7.54 o
   2   7   7      110.47      113.72     15.17 o
   3   7   7      267.70      276.92     20.12 o
   4   7   7        0.06       -2.38     19.59 o
  -3   8   7       68.01       67.59     19.78 o
  -2   8   7      385.22      361.92     32.07 o
  -1   8   7      896.39      838.23     27.91 o
   0   8   7       13.13        4.78     15.87 o
   1   8   7       82.35       99.96     23.61 o
   2   8   7       26.52        3.31     37.61 o
   3   8   7        0.04       11.34     18.18 o
  -3   9   7      105.15      125.91     37.16 o
  -2   9   7      412.19      444.34     39.17 o
  -1   9   7       72.19       55.07     19.49 o
   0   9   7      557.81      597.77     31.92 o
   1   9   7       18.04       11.66     18.83 o
   2   9   7      190.94      209.96     24.97 o
   3   9   7        3.42        7.93     24.84 o
  -2  10   7       39.44       55.85     34.39 o
  -1  10   7      438.82      449.55     31.76 o
   0  10   7        8.09       14.16     19.12 o
   1  10   7      115.92      101.53     28.00 o
   2  10   7       34.92       45.90     23.52 o
  -1  11   7        0.63      -17.78     29.61 o
   0  11   7      464.12      498.46     45.98 o
   1  11   7       39.22       74.72     39.06 o
  -4   0   8      330.44      345.38     21.11 o
  -2   0   8      190.55      133.76      7.92 o
   0   0   8     1894.09     1882.54     20.81 o
   2   0   8      124.09      127.91      5.88 o
   4   0   8      172.09      160.28     10.15 o
  -5   1   8       76.77       96.59     14.88 o
  -4   1   8       17.60       19.16     11.24 o
  -3   1   8     1461.11     1475.14     19.62 o
  -2   1   8      482.56      545.32     14.59 o
  -1   1   8     2146.08     2171.57     20.27 o
   0   1   8     1170.56     1365.99     12.88 o
   1   1   8      908.05      947.16      8.09 o
   2   1   8     1464.15     1543.68     12.78 o
   3   1   8      352.21      362.53      8.11 o
   4   1   8       43.52       43.08      6.81 o
   5   1   8       41.30       43.56     14.05 o
  -5   2   8        1.83      -15.60     15.60 o
  -4   2   8      275.28      293.64     17.66 o
  -3   2   8        2.65        0.50      4.56 o
  -2   2   8     1627.83     1433.29     14.92 o
  -1   2   8     1255.71     1317.54     12.26 o
   0   2   8     6633.97     6927.79     53.28 o
   1   2   8     2464.88     2471.89     22.06 o
   2   2   8      488.46      491.38      7.27 o
   3   2   8      332.97      317.64      7.85 o
   4   2   8      124.51      126.18      8.50 o
   5   2   8        3.02        8.36     14.61 o
  -5   3   8       14.65       17.83     16.17 o
  -4   3   8      495.43      459.21     21.47 o
  -3   3   8      476.63      465.90     13.96 o
  -2   3   8      293.99      296.05      6.63 o
  -1   3   8     1483.32     1438.69     14.93 o
   0   3   8      566.90      451.69     11.26 o
   1   3   8       49.02       58.71      4.65 o
   2   3   8     1520.52     1466.50     14.35 o
   3   3   8       54.64       55.80      6.38 o
   4   3   8       32.82       43.43     11.72 o
   5   3   8        7.47       14.04     12.25 o
  -5   4   8       10.97        3.94     18.02 o
  -4   4   8       69.22       99.05     16.22 o
  -3   4   8        6.02        6.14      9.87 o
  -2   4   8      323.40      339.84     10.33 o
  -1   4   8     3132.25     2943.83     27.76 o
   0   4   8      258.01      313.13     10.55 o
   1   4   8     2568.71     2490.98     28.34 o
   2   4   8        1.85       -0.79      5.04 o
   3   4   8     1389.72     1390.17     27.60 o
   4   4   8        2.84       18.47     12.72 o
  -4   5   8        1.05        0.81     25.08 o
  -3   5   8       98.49       64.09     26.40 o
  -2   5   8      188.59      190.45      9.60 o
  -1   5   8       66.37       64.67      7.51 o
   0   5   8     3293.88     3187.04     37.43 o
   1   5   8      119.27       83.95      8.34 o
   2   5   8     1876.19     1825.60     22.51 o
   3   5   8        2.01        5.80      9.57 o
   4   5   8      189.55      192.90     18.20 o
  -4   6   8      134.40      198.76     22.43 o
  -3   6   8       95.30      104.65     16.38 o
  -2   6   8        9.31       12.52     11.35 o
  -1   6   8      668.83      654.76     22.11 o
   0   6   8       22.49       17.25     11.11 o
   1   6   8     1316.66     1315.09     29.14 o
   2   6   8       15.69       12.12     11.47 o
   3   6   8      392.11      370.22     24.15 o
   4   6   8       13.42       29.22     17.36 o
  -4   7   8       19.85        1.74     21.36 o
  -3   7   8      109.59      117.43     19.49 o
  -2   7   8      181.58      162.55     19.29 o
  -1   7   8      110.48      110.53     14.25 o
   0   7   8      787.14      813.92     25.30 o
   1   7   8       90.93      117.68     14.65 o
   2   7   8     1840.02     1792.10     43.68 o
   3   7   8       22.46       20.75     15.90 o
   4   7   8       43.11       41.15     20.24 o
  -3   8   8       23.99        8.73     19.30 o
  -2   8   8      397.96      405.39     32.93 o
  -1   8   8      110.11      142.33     35.14 o
   0   8   8       92.10       76.83     15.81 o
   1   8   8      134.75      180.64     18.57 o
   2   8   8      161.01      209.30     22.54 o
   3   8   8      135.00      166.36     23.30 o
  -3   9   8       88.67      110.24     24.34 o
  -2   9   8        4.09       26.82     28.01 o
  -1   9   8      201.56      274.85     29.42 o
   0   9   8       10.14       20.81     17.21 o
   1   9   8       42.32       30.10     20.06 o
   2   9   8       63.93       81.81     23.71 o
   3   9   8       43.33       41.02     25.65 o
  -2  10   8       85.32      146.10     37.32 o
  -1  10   8        0.43       -2.97     22.18 o
   0  10   8       86.46       17.33     22.34 o
   1  10   8        1.20        3.10     22.95 o
   2  10   8        0.14       18.75     23.85 o
  -1  11   8      112.68      118.20     34.36 o
   0  11   8      134.91      163.03     47.65 o
   1  11   8       11.55       25.72     31.14 o
  -5   0   9       38.92       28.88     17.65 o
  -3   0   9     1158.34     1072.73     19.34 o
  -1   0   9     1187.02     1300.01     23.27 o
   1   0   9      792.99      702.55     10.50 o
   3   0   9      893.52      873.43     16.20 o
   5   0   9        3.47       10.33     16.33 o
  -5   1   9        7.00       -5.08     14.06 o
  -4   1   9      209.58      230.30     14.72 o
  -3   1   9      197.18      223.82     10.37 o
  -2   1   9     3770.05     3858.87     36.59 o
  -1   1   9     1502.57     1495.04     15.57 o
   0   1   9      202.79      221.56      5.52 o
   1   1   9      434.70      477.14      6.01 o
   2   1   9       13.07       19.89      3.51 o
   3   1   9       12.06       13.85      4.88 o
   4   1   9      189.12      189.14      9.26 o
   5   1   9        0.28        4.93     14.18 o
  -5   2   9       34.53       47.78     15.76 o
  -4   2   9       53.21       80.46     13.75 o
  -3   2   9      184.99      191.50      9.32 o
  -2   2   9     1311.99     1240.24     13.13 o
  -1   2   9      264.45      262.96      5.72 o
   0   2   9     2455.42     2405.52     24.94 o
   1   2   9       28.59       24.34      3.78 o
   2   2   9     1532.49     1532.87     13.43 o
   3   2   9      453.26      407.44      9.27 o
   4   2   9        0.24       -1.71      8.37 o
   5   2   9       30.13       26.78     14.99 o
  -5   3   9        1.20        9.78     16.72 o
  -4   3   9       63.32       65.96     14.97 o
  -3   3   9     1730.04     1761.55     39.83 o
  -2   3   9      949.73      997.07     11.47 o
  -1   3   9     2925.26     2999.18     28.49 o
   0   3   9       27.05       40.98      5.59 o
   1   3   9     2406.32     2374.98     22.51 o
   2   3   9      138.10      158.70      5.86 o
   3   3   9       24.68       29.72      6.70 o
   4   3   9       33.21       29.02      9.94 o
   5   3   9        0.46       -5.84     13.32 o
  -4   4   9      155.54      164.78     17.69 o
  -3   4   9     2085.06     1992.60     36.28 o
  -2   4   9     1697.24     1720.59     18.29 o
  -1   4   9      164.80      180.52      7.04 o
   0   4   9     8205.39     8459.12     81.70 o
   1   4   9      538.40      539.91     13.02 o
   2   4   9     1160.14     1062.72     14.19 o
   3   4   9       17.29       26.90      8.51 o
   4   4   9        2.84       -2.29     12.85 o
  -4   5   9        0.48       -2.52     16.70 o
  -3   5   9      547.87      552.76     27.31 o
  -2   5   9       53.21       32.70      7.52 o
  -1   5   9     1518.72     1585.18     22.98 o
   0   5   9       41.35       49.46      7.88 o
   1   5   9     7223.71     7056.65     66.79 o
   2   5   9        3.48        1.19      6.92 o
   3   5   9      165.44      173.09     11.97 o
   4   5   9       11.81       12.27     15.87 o
  -4   6   9       21.68       27.57     24.77 o
  -3   6   9       14.06       19.71     15.48 o
  -2   6   9      592.19      551.08     21.60 o
  -1   6   9        5.37       -0.47     10.16 o
   0   6   9     1835.89     1731.53     27.27 o
   1   6   9      237.40      263.97     13.17 o
   2   6   9     1607.77     1596.18     39.21 o
   3   6   9       21.24       36.05     11.27 o
   4   6   9        7.30        7.94     17.21 o
  -4   7   9       15.57       55.15     25.94 o
  -3   7   9       53.71       77.27     31.86 o
  -2   7   9      400.97      369.99     24.83 o
  -1   7   9      319.61      322.07     18.24 o
   0   7   9      156.89      168.26     15.14 o
   1   7   9     1827.17     1757.92     36.35 o
   2   7   9       53.26       23.70     31.08 o
   3   7   9       50.05       47.32     18.73 o
   4   7   9       26.28       27.86     20.09 o
  -3   8   9      111.78      112.40     21.19 o
  -2   8   9      159.79      175.50     27.52 o
  -1   8   9      217.00      214.90     19.01 o
   0   8   9      273.00      281.10     19.69 o
   1   8   9       22.46       31.38     17.09 o
   2   8   9        3.82        3.73     19.43 o
   3   8   9       14.21       21.58     18.72 o
  -3   9   9        3.81      -16.06     22.52 o
  -2   9   9       30.25       71.90     39.88 o
  -1   9   9        2.21        8.49     26.72 o
   0   9   9       13.37       11.64     16.98 o
   1   9   9       28.60       14.45     30.14 o
   2   9   9      187.27      158.43     39.12 o
   3   9   9       10.01      -12.40     25.42 o
  -2  10   9       25.04       -2.66     47.82 o
  -1  10   9       61.84       95.27     25.91 o
   0  10   9       22.99        1.58     24.30 o
   1  10   9       30.63       57.81     62.12 o
   2  10   9        2.73       25.83     23.91 o
  -1  11   9       67.17      -12.18     93.28 o
   0  11   9        1.59       -1.06     39.96 o
  -4   0  10      214.27      233.30     17.64 o
  -2   0  10        9.59        2.35      5.29 o
   0   0  10      790.32      818.22     13.94 o
   2   0  10    18960.18    19581.92    163.24 o
   4   0  10      243.16      228.16     14.29 o
  -5   1  10       90.98      102.56     16.64 o
  -4   1  10      139.15      143.16     14.22 o
  -3   1  10      212.55      188.55      9.23 o
  -2   1  10     1324.28     1467.58     16.72 o
  -1   1  10      626.14      662.62      9.62 o
   0   1  10      650.51      685.28     10.12 o
   1   1  10     3269.82     3356.90     23.07 o
   2   1  10      413.67      375.32      7.24 o
   3   1  10     2243.79     2106.81     18.99 o
   4   1  10        0.12        5.86      7.65 o
   5   1  10       48.29       66.63     12.37 o
  -5   2  10        0.31        5.11     16.04 o
  -4   2  10      481.28      459.87     21.14 o
  -3   2  10      203.96      208.16      9.95 o
  -2   2  10      146.05      153.25      5.62 o
  -1   2  10     1104.36     1129.05     11.61 o
   0   2  10       64.90       35.03      4.40 o
   1   2  10       66.03       71.02      4.79 o
   2   2  10     1623.68     1614.83     13.63 o
   3   2  10        3.80        0.33      5.20 o
   4   2  10      150.45      180.07      9.87 o
   5   2  10        1.32       -2.46     11.62 o
  -5   3  10       21.31       19.22     17.32 o
  -4   3  10      153.05      199.11     18.82 o
  -3   3  10      181.26      161.06     11.25 o
  -2   3  10     1865.71     1895.18     17.72 o
  -1   3  10        5.04       15.84      4.00 o
   0   3  10     2861.33     2685.59     30.91 o
   1   3  10      327.57      284.07      8.03 o
   2   3  10      148.12      151.10      5.70 o
   3   3  10      247.89      285.85     10.09 o
   4   3  10      101.56       89.60     11.52 o
  -4   4  10      157.91      142.33     17.82 o
  -3   4  10       43.31       69.10     13.30 o
  -2   4  10       26.81       27.00      5.25 o
  -1   4  10     3968.78     3818.88     34.79 o
   0   4  10     1250.25     1269.91     20.12 o
   1   4  10      275.35      294.02      9.14 o
   2   4  10      205.55      214.53      8.41 o
   3   4  10       39.92       33.23      9.13 o
   4   4  10        0.77      -11.44     11.44 o
  -4   5  10        1.98       11.38     24.61 o
  -3   5  10       55.13       71.51     16.00 o
  -2   5  10      807.33      778.53     17.13 o
  -1   5  10       74.08       56.85      7.84 o
   0   5  10     1780.87     1786.36     26.15 o
   1   5  10        0.55       -8.95      8.95 o
   2   5  10      270.11      249.22     11.57 o
   3   5  10        3.63       13.98     10.05 o
   4   5  10       21.79       26.86     16.16 o
  -4   6  10        1.51       34.79     32.14 o
  -3   6  10      396.98      379.03     25.33 o
  -2   6  10       30.94       14.83     10.96 o
  -1   6  10     2128.30     2162.25     38.87 o
   0   6  10      215.89      204.46     15.55 o
   1   6  10      698.37      602.18     18.03 o
   2   6  10      496.79      507.38     26.42 o
   3   6  10       29.68       32.33     11.91 o
   4   6  10       20.66       41.05     18.97 o
  -4   7  10        0.84      -10.07     24.59 o
  -3   7  10        8.09      -12.94     16.38 o
  -2   7  10       80.28       99.79     18.95 o
  -1   7  10      166.23      151.29     15.98 o
   0   7  10     1052.51      956.06     38.83 o
   1   7  10      546.82      568.56     35.10 o
   2   7  10       12.29       19.57     23.20 o
   3   7  10       94.21       73.06     23.03 o
  -3   8  10       12.28       -5.52     19.50 o
  -2   8  10       30.68       28.22     26.37 o
  -1   8  10      503.28      475.52     26.60 o
   0   8  10      373.14      341.94     40.68 o
   1   8  10      157.56      119.19     52.97 o
   2   8  10       37.45       41.66     24.35 o
   3   8  10       97.54      144.68     27.13 o
  -3   9  10       23.04       -7.60     21.66 o
  -2   9  10       27.95       88.16     38.76 o
  -1   9  10       15.69      -26.95     26.95 o
   0   9  10       91.14       80.90     27.89 o
   1   9  10      170.31      203.74     23.45 o
   2   9  10       35.66      104.81     45.78 o
  -2  10  10        9.39       -2.88     34.94 o
  -1  10  10        0.03       -5.91     38.32 o
   0  10  10       12.53        8.19     29.76 o
   1  10  10        2.14      -10.32     38.50 o
   2  10  10      130.26      161.01     34.26 o
   0  11  10        0.20      -32.01     32.01 o
  -5   0  11       50.85       41.92     26.82 o
  -3   0  11        2.02       11.02      5.57 o
   1   0  11     6186.71     6351.84     73.01 o
   3   0  11       19.20       14.15      7.82 o
   5   0  11       51.92       52.34     16.95 o
  -5   1  11       58.48       57.23     16.55 o
  -4   1  11        8.27       -1.50     12.18 o
  -3   1  11       30.28       26.91      6.89 o
  -2   1  11      367.44      395.65      9.05 o
  -1   1  11      303.83      314.84      6.34 o
   0   1  11     4163.74     3904.74     40.11 o
   1   1  11        6.68       21.95      3.16 o
   2   1  11     2067.12     1989.04     16.19 o
   3   1  11      111.22      105.40      6.39 o
   4   1  11      102.42      122.62      9.62 o
   5   1  11        9.08        4.09     13.29 o
  -5   2  11        6.92      -16.37     16.37 o
  -4   2  11      129.03      140.60     15.34 o
  -3   2  11      234.23      177.44     11.52 o
  -2   2  11     1005.31      941.01     11.83 o
  -1   2  11     1818.87     1918.82     17.67 o
   0   2  11      307.25      361.70      9.46 o
   1   2  11     4576.95     4526.50     34.48 o
   2   2  11        3.40        9.24      3.61 o
   3   2  11      353.13      306.82      8.85 o
   4   2  11       47.17       70.92      8.93 o
  -5   3  11       28.47       33.62     20.64 o
  -4   3  11        9.59       17.76     14.72 o
  -3   3  11     1675.87     1730.25     23.11 o
  -2   3  11       14.23       24.46      4.86 o
  -1   3  11      876.79      843.46     11.71 o
   0   3  11     1306.55     1371.94     20.22 o
   1   3  11     3235.93     3305.88     29.84 o
   2   3  11      480.59      437.55      8.54 o
   3   3  11       69.42       72.04      7.60 o
   4   3  11       51.12       52.76     11.13 o
  -4   4  11      306.61      322.49     21.72 o
  -3   4  11      918.90      886.57     25.09 o
  -2   4  11     1455.38     1467.74     16.74 o
  -1   4  11       18.79       16.91      5.12 o
   0   4  11     1754.43     1657.83     24.06 o
   1   4  11      332.04      308.18      9.82 o
   2   4  11        0.27        3.99      5.60 o
   3   4  11       65.52       84.12      9.84 o
   4   4  11      128.87      130.60     14.07 o
  -4   5  11       19.08       26.07     21.00 o
  -3   5  11      574.19      589.67     29.55 o
  -2   5  11        7.88        7.93      6.43 o
  -1   5  11     1244.43     1156.29     19.98 o
   0   5  11      231.53      229.95     11.26 o
   1   5  11       95.63       66.36      9.52 o
   2   5  11        0.77       13.79      8.05 o
   3   5  11      108.90      128.20     11.38 o
   4   5  11       19.02       23.52     16.06 o
  -4   6  11       39.83       49.92     20.50 o
  -3   6  11        7.71      -15.96     15.96 o
  -2   6  11      787.76      767.36     21.80 o
  -1   6  11      205.38      215.23     11.78 o
   0   6  11      882.50      836.92     19.09 o
   1   6  11       14.56       15.22      9.96 o
   2   6  11        1.15        3.93     12.56 o
   3   6  11       12.63        5.16     11.71 o
   4   6  11       29.45       35.01     18.62 o
  -4   7  11       51.88       65.64     44.72 o
  -3   7  11      145.26      139.78     20.82 o
  -2   7  11       99.26      112.25     18.96 o
  -1   7  11      771.94      763.42     26.82 o
   0   7  11      519.82      489.97     22.58 o
   1   7  11      211.10      203.92     17.77 o
   2   7  11       32.95       26.29     52.07 o
   3   7  11       99.09       95.16     20.12 o
  -3   8  11       20.96      103.54     46.24 o
  -2   8  11      290.55      266.69     32.04 o
  -1   8  11      781.64      728.04     29.15 o
   0   8  11      271.28      323.03     57.10 o
   1   8  11      303.98      335.44     51.92 o
   2   8  11      568.17      491.96     40.29 o
   3   8  11      130.42      173.26     22.91 o
  -3   9  11       24.02       62.80     49.27 o
  -2   9  11        6.34      -30.45     30.45 o
  -1   9  11      115.85       64.95     21.79 o
   0   9  11      570.14      582.58     43.80 o
   1   9  11      186.65      148.29     51.73 o
   2   9  11       82.57       57.42     35.80 o
  -2  10  11        5.00        3.81     35.84 o
  -1  10  11      206.32      169.93     64.21 o
   0  10  11       56.56       83.13     23.73 o
   1  10  11      230.14      110.85    114.35 o
   2  10  11       13.70      -14.08     57.32 o
  -4   0  12       38.79       18.25     15.45 o
  -2   0  12     1308.07     1345.62     29.68 o
   0   0  12     7242.77     7457.42     87.61 o
   2   0  12       70.79       56.04      6.04 o
   4   0  12       39.75       33.08     11.91 o
  -5   1  12        4.49       15.29     16.48 o
  -4   1  12        1.88       10.33     13.27 o
  -3   1  12      469.06      481.67     15.18 o
  -2   1  12        8.37        5.65      4.91 o
  -1   1  12     2520.19     2497.03     26.73 o
   0   1  12       93.90       77.13      6.15 o
   1   1  12     5083.39     5120.32     33.73 o
   2   1  12       33.94       42.39      4.20 o
   3   1  12      437.67      433.81     10.00 o
   4   1  12       14.62       19.76      8.52 o
  -5   2  12       11.08       18.41     17.29 o
  -4   2  12      101.70      132.80     15.71 o
  -3   2  12      274.40      248.86     15.05 o
  -2   2  12      437.55      416.32      8.67 o
  -1   2  12      532.08      546.85      8.89 o
   0   2  12     2729.85     2596.58     27.87 o
   1   2  12       10.81       25.71      4.05 o
   2   2  12     1332.81     1335.99     12.67 o
   3   2  12       18.18       29.03      6.38 o
   4   2  12       10.61       15.27      8.67 o
  -4   3  12       59.96       56.95     15.84 o
  -3   3  12      303.36      328.41     11.08 o
  -2   3  12       10.54        9.88      4.88 o
  -1   3  12      102.79       86.03      5.13 o
   0   3  12      159.11      123.89      7.93 o
   1   3  12     2521.83     2532.57     26.24 o
   2   3  12      382.92      369.47      8.77 o
   3   3  12       36.71       42.92      7.66 o
   4   3  12      173.61      191.92     12.78 o
  -4   4  12        1.65       16.94     15.86 o
  -3   4  12      677.07      643.32     26.72 o
  -2   4  12       38.94       42.09      5.93 o
  -1   4  12      532.12      596.57     11.80 o
   0   4  12      464.76      422.37      9.78 o
   1   4  12      650.11      649.51     12.82 o
   2   4  12      383.49      333.95     10.04 o
   3   4  12      297.25      317.03     13.06 o
   4   4  12      159.80      154.95     16.58 o
  -4   5  12      138.05      159.83     20.73 o
  -3   5  12      259.25      215.78     17.54 o
  -2   5  12     1985.51     1924.26     23.25 o
  -1   5  12       53.43       46.13      5.19 o
   0   5  12        1.06       -7.50      7.50 o
   1   5  12      178.22      200.15     11.81 o
   2   5  12      343.61      311.89     13.81 o
   3   5  12       19.03       12.44      9.88 o
   4   5  12       60.18       76.92     15.72 o
  -4   6  12        0.82       32.79     34.24 o
  -3   6  12      242.22      279.04     21.71 o
  -2   6  12      700.08      639.40     20.86 o
  -1   6  12      577.60      516.27     16.71 o
   0   6  12      129.98      147.52     11.71 o
   1   6  12       69.37       83.58     10.98 o
   2   6  12       11.92       13.41     14.78 o
   3   6  12      197.45      242.15     31.85 o
   4   6  12        0.40      -19.13     19.13 o
  -3   7  12       93.70      122.34     19.07 o
  -2   7  12      533.49      494.27     23.38 o
  -1   7  12      587.63      608.59     26.08 o
   0   7  12      182.16      142.63     13.14 o
   1   7  12      181.53      166.45     13.82 o
   2   7  12      200.77      269.41     45.62 o
   3   7  12      223.92      209.33     20.91 o
  -3   8  12      118.32       58.85     33.94 o
  -2   8  12      301.93      276.42     32.75 o
  -1   8  12       10.81        4.86     16.65 o
   0   8  12      319.13      374.79     37.64 o
   1   8  12        0.65       -6.65     19.53 o
   2   8  12      660.26      637.23     42.86 o
   3   8  12      134.36      187.57     30.90 o
  -2   9  12       13.86       55.05     42.98 o
  -1   9  12      323.12      429.00     77.88 o
   0   9  12       18.72       32.03     18.22 o
   1   9  12      217.60      264.78     25.72 o
   2   9  12        9.68       34.08     42.98 o
  -2  10  12       91.46      103.80     52.59 o
  -1  10  12       37.46       43.77     24.38 o
   0  10  12      178.68      267.26     64.45 o
   1  10  12       92.89       26.96     30.99 o
  -5   0  13        8.95       21.64     30.97 o
  -3   0  13      653.14      606.36     25.40 o
  -1   0  13    14576.23    15133.89    303.73 o
   1   0  13     2714.41     2946.36     30.41 o
   3   0  13       42.52       35.55      9.77 o
  -5   1  13        4.07        9.87     17.30 o
  -4   1  13       27.52       36.95     14.02 o
  -3   1  13       31.15       35.96     10.91 o
  -2   1  13     1671.75     1609.19     18.98 o
  -1   1  13      633.92      643.57     13.46 o
   0   1  13     5956.20     6120.17     60.35 o
   1   1  13      289.47      310.66     10.99 o
   2   1  13      389.28      357.62      7.37 o
   3   1  13     1327.63     1263.80     16.78 o
   4   1  13        0.93        7.02      8.52 o
  -4   2  13       60.28       64.14     21.87 o
  -3   2  13      316.93      312.20     11.78 o
  -2   2  13      103.22      101.88      5.72 o
  -1   2  13     3225.34     3387.54     39.19 o
   0   2  13      530.49      492.25     12.35 o
   1   2  13      511.76      467.92      8.88 o
   2   2  13      587.89      601.44      9.04 o
   3   2  13      226.17      218.22      9.06 o
   4   2  13      118.20      114.80     10.16 o
  -4   3  13       34.58       51.75     16.40 o
  -3   3  13      140.76      161.24     10.60 o
  -2   3  13      271.19      268.71      8.33 o
  -1   3  13      252.71      255.19      7.43 o
   0   3  13     2212.53     2085.99     25.19 o
   1   3  13     2991.06     2970.46     29.88 o
   2   3  13      363.23      343.21      8.69 o
   3   3  13      455.41      438.15     13.41 o
   4   3  13       11.05       14.23     11.20 o
  -4   4  13       66.12       63.39     17.48 o
  -3   4  13       75.20       71.71     13.47 o
  -2   4  13       22.50       19.19      5.96 o
  -1   4  13      209.98      197.32      8.06 o
   0   4  13      248.00      266.03     12.13 o
   1   4  13      930.95      942.48     16.40 o
   2   4  13     1209.77     1164.75     16.51 o
   3   4  13       29.32       24.71      9.56 o
   4   4  13       25.18       18.17     13.95 o
  -4   5  13        1.34      -16.78     16.78 o
  -3   5  13      211.17      212.33     17.64 o
  -2   5  13      253.97      235.57      9.59 o
  -1   5  13      143.45      137.93      7.34 o
   0   5  13      208.71      209.89     11.25 o
   1   5  13      494.98      482.56     16.59 o
   2   5  13       46.98       53.40     10.32 o
   3   5  13      377.99      372.54     15.38 o
   4   5  13        6.20       16.19     14.36 o
  -4   6  13      166.60      195.31     33.43 o
  -3   6  13        1.94        4.45     16.01 o
  -2   6  13       22.80       10.12     14.57 o
  -1   6  13      415.63      398.67     15.64 o
   0   6  13      141.06      129.60     11.70 o
   1   6  13        0.69       -4.61     11.16 o
   2   6  13      690.59      710.62     27.59 o
   3   6  13        0.30      -12.25     12.25 o
   4   6  13       46.06       58.42     19.66 o
  -3   7  13       46.06       44.04     20.46 o
  -2   7  13      216.28      229.06     18.45 o
  -1   7  13      102.06      139.81     16.83 o
   0   7  13      224.34      257.60     16.36 o
   1   7  13      186.75      194.50     14.75 o
   2   7  13       83.08       87.22     25.76 o
   3   7  13       13.27       35.17     18.42 o
  -3   8  13       32.95       51.38     20.98 o
  -2   8  13       48.34       88.44     18.32 o
  -1   8  13      185.44      208.98     19.95 o
   0   8  13       21.03       13.97     21.98 o
   1   8  13      162.81      192.06     23.30 o
   2   8  13       93.52      107.66     45.05 o
   3   8  13       11.92      -13.35     19.71 o
  -2   9  13      288.35      334.58     40.06 o
  -1   9  13      126.69      153.00     39.31 o
   0   9  13      326.15      301.37     26.81 o
   1   9  13        2.52      -11.21     25.27 o
   2   9  13       39.94       15.93     80.99 o
  -1  10  13      301.30      355.71     36.55 o
   0  10  13      114.67      121.13     33.40 o
   1  10  13      129.82       93.74     41.98 o
  -4   0  14     1359.45     1376.14     59.89 o
  -2   0  14     1301.96     1321.66     28.56 o
   0   0  14     1847.07     1790.93     31.13 o
   2   0  14        9.51       11.12      6.89 o
   4   0  14       13.67        0.09     21.18 o
  -4   1  14        0.45       10.78     14.36 o
  -3   1  14     1113.72     1094.30     31.96 o
  -2   1  14        0.63       -1.50      5.37 o
  -1   1  14      841.29      760.83     14.80 o
   0   1  14        6.05       14.53      8.15 o
   1   1  14      195.01      189.71      5.51 o
   2   1  14      192.62      179.55      5.84 o
   3   1  14      397.54      404.75     11.28 o
   4   1  14        0.35        6.24      9.07 o
  -4   2  14       86.78      107.09     16.85 o
  -3   2  14        0.75       -7.52      7.52 o
  -2   2  14     2956.99     2887.93     29.30 o
  -1   2  14      520.65      543.22      9.86 o
   0   2  14     1008.67     1047.45     18.14 o
   1   2  14     1012.19      970.17     14.59 o
   2   2  14        1.72        4.03      4.67 o
   3   2  14      131.41      133.79      8.54 o
   4   2  14       62.69       74.17      9.99 o
  -4   3  14        2.49       12.01     16.19 o
  -3   3  14      391.91      373.09     12.68 o
  -2   3  14      579.40      601.39     11.50 o
  -1   3  14      408.69      399.05      9.00 o
   0   3  14     1609.45     1537.01     21.37 o
   1   3  14      557.76      574.30     11.91 o
   2   3  14     1021.11     1038.80     13.08 o
   3   3  14       16.37       22.02      8.66 o
   4   3  14      116.50      121.70     12.23 o
  -4   4  14       22.85       39.07     17.81 o
  -3   4  14        2.44       11.19     13.35 o
  -2   4  14      474.43      470.44     11.83 o
  -1   4  14      324.49      255.73      8.53 o
   0   4  14      399.52      359.73     13.48 o
   1   4  14     1239.49     1193.63     19.02 o
   2   4  14       63.51       68.32      7.95 o
   3   4  14      315.08      331.81     12.35 o
   4   4  14       28.07       24.48     14.52 o
  -4   5  14        0.28        4.17     18.98 o
  -3   5  14        0.49        7.46     14.54 o
  -2   5  14        9.90        7.97      7.51 o
  -1   5  14       27.68       24.81      5.91 o
   0   5  14     2060.31     1909.80     28.76 o
   1   5  14      107.28       98.76      8.45 o
   2   5  14      122.50      131.80     11.54 o
   3   5  14       17.41       29.73     11.03 o
   4   5  14       78.63       92.23     16.48 o
  -4   6  14       56.91       35.35     24.97 o
  -3   6  14       46.26       23.22     16.85 o
  -2   6  14       22.32       30.28      9.24 o
  -1   6  14      218.88      225.63     13.00 o
   0   6  14       35.46       17.63     11.02 o
   1   6  14      922.35      866.27     22.30 o
   2   6  14        9.05        1.79     21.85 o
   3   6  14       32.09       22.20     12.61 o
  -3   7  14       78.84      148.03     20.06 o
  -2   7  14        1.09      -14.15     19.94 o
  -1   7  14       20.85        6.04     11.62 o
   0   7  14      640.20      608.30     26.21 o
   1   7  14        7.83        2.72     11.87 o
   2   7  14      115.29      109.41     20.54 o
   3   7  14      275.47      299.10     23.66 o
  -3   8  14       57.72      135.59     43.15 o
  -2   8  14      105.15      126.87     28.26 o
  -1   8  14       38.80       28.32     39.36 o
   0   8  14        1.55        4.81     15.93 o
   1   8  14      158.03      168.20     23.44 o
   2   8  14       52.03       45.38     28.61 o
   3   8  14      124.14      109.88     25.49 o
  -2   9  14       73.50       85.46     33.98 o
  -1   9  14      214.62      245.67     30.09 o
   0   9  14        6.30      -20.51     20.51 o
   1   9  14       21.68       13.55     36.58 o
   2   9  14       26.95        3.16     53.05 o
  -1  10  14       31.06       26.88     34.22 o
   0  10  14       57.63       72.40     33.10 o
   1  10  14        9.60       33.85     32.14 o
  -3   0  15      325.48      327.91     35.12 o
  -1   0  15      321.61      329.39     19.63 o
   1   0  15      242.28      236.82      8.83 o
   3   0  15      197.86      181.64     15.58 o
  -4   1  15       94.73      155.94     28.71 o
  -3   1  15       18.97       18.33     10.81 o
  -2   1  15      909.38      885.55     17.31 o
  -1   1  15        7.40       10.43      6.46 o
   0   1  15      393.20      430.31     12.33 o
   1   1  15      395.79      408.33      8.18 o
   2   1  15      229.02      233.38      6.79 o
   3   1  15       22.45       25.33      7.27 o
   4   1  15        4.65        4.74      9.36 o
  -4   2  15       33.65       48.98     16.30 o
  -3   2  15        7.39        7.74     11.01 o
  -2   2  15      551.42      561.01     11.04 o
  -1   2  15     1686.99     1640.72     23.31 o
   0   2  15     1867.43     1736.88     24.67 o
   1   2  15      240.41      238.49      9.20 o
   2   2  15      706.07      703.66     11.80 o
   3   2  15      132.37      126.36      8.71 o
   4   2  15       19.51       18.03     10.08 o
  -4   3  15       58.66       71.46     20.13 o
  -3   3  15      116.02      135.70     10.09 o
  -2   3  15      140.39      164.98      7.69 o
  -1   3  15     1432.34     1387.77     17.00 o
   0   3  15      169.14      168.76      9.09 o
   1   3  15     1198.03     1195.37     17.50 o
   2   3  15      224.60      223.77      8.41 o
   3   3  15      148.10      151.73     10.49 o
   4   3  15       42.99       53.18     11.53 o
  -4   4  15        3.03       -7.70     17.46 o
  -3   4  15       23.37       39.12     14.03 o
  -2   4  15     3550.53     3567.57     35.65 o
  -1   4  15     1091.33     1025.86     14.70 o
   0   4  15     1614.83     1583.31     25.82 o
   1   4  15      190.46      192.42      9.81 o
   2   4  15     1571.25     1456.67     19.93 o
   3   4  15        0.10       -3.91      8.19 o
   4   4  15        5.79      -11.02     14.13 o
  -4   5  15        0.25       16.08     18.61 o
  -3   5  15      237.97      274.51     27.14 o
  -2   5  15        1.04       -2.73     12.23 o
  -1   5  15     2582.84     2526.01     29.14 o
   0   5  15       93.37      111.53     14.73 o
   1   5  15     1617.11     1554.53     22.97 o
   2   5  15       52.30       28.42     18.95 o
   3   5  15      226.01      224.07     14.14 o
   4   5  15        0.43        3.87     17.17 o
  -4   6  15        0.73       25.18     32.84 o
  -3   6  15        5.29        3.47     16.59 o
  -2   6  15      158.65      156.26     10.22 o
  -1   6  15       41.96       64.31     14.00 o
   0   6  15     1110.76     1080.56     23.32 o
   1   6  15      146.20      141.82     13.44 o
   2   6  15      436.16      427.44     19.62 o
   3   6  15        0.67       16.99     12.66 o
  -3   7  15       95.75      127.71     26.87 o
  -2   7  15       24.09       47.49     15.17 o
  -1   7  15      689.65      622.21     20.59 o
   0   7  15        5.29        4.43     11.30 o
   1   7  15      447.78      462.43     22.11 o
   2   7  15       58.20       64.91     19.01 o
   3   7  15      341.77      370.04     28.18 o
  -3   8  15       23.13       40.04     30.94 o
  -2   8  15       33.10       36.62     17.73 o
  -1   8  15       54.93       28.46     19.99 o
   0   8  15      115.72      115.17     19.31 o
   1   8  15       12.59      -14.68     23.04 o
   2   8  15      132.66      176.79     37.18 o
  -2   9  15       36.07       -9.81     37.56 o
  -1   9  15        6.77      -14.14     27.40 o
   0   9  15       21.71       62.35     20.37 o
   1   9  15       35.30       53.19     28.85 o
   2   9  15       78.23      319.46     57.59 o
  -1  10  15       30.12       65.39     35.38 o
   0  10  15        0.27        0.47     34.15 o
   1  10  15       34.45       62.43     34.57 o
  -4   0  16       32.87       45.82     32.05 o
  -2   0  16       30.70       25.60      9.81 o
   0   0  16     3703.14     3835.46     52.47 o
   2   0  16      919.78      846.14     15.93 o
   4   0  16      933.95      844.00     25.00 o
  -4   1  16        0.26       -0.63     22.08 o
  -3   1  16      243.70      217.64     23.33 o
  -2   1  16      310.00      346.55     14.26 o
  -1   1  16        0.18       -2.77      6.46 o
   0   1  16      427.68      424.17     12.95 o
   1   1  16     1018.74     1037.84     12.24 o
   2   1  16       58.95       56.16      5.23 o
   3   1  16      359.08      351.72     11.69 o
   4   1  16       59.29       47.04     10.25 o
  -4   2  16       98.64       79.54     25.41 o
  -3   2  16       64.50       73.41      9.38 o
  -2   2  16       27.92       28.26      6.08 o
  -1   2  16      579.04      569.53     15.98 o
   0   2  16      105.29       83.16      8.70 o
   1   2  16      341.54      332.15     11.56 o
   2   2  16      316.54      342.49      8.84 o
   3   2  16        0.08        6.81      7.59 o
   4   2  16       81.76       90.89     10.86 o
  -4   3  16       46.79       66.28     17.82 o
  -3   3  16      112.92      137.04     15.44 o
  -2   3  16      371.49      346.34     10.91 o
  -1   3  16       41.26       58.72      8.50 o
   0   3  16     1843.44     1854.14     25.34 o
   1   3  16       86.74       79.58      7.81 o
   2   3  16       80.33      101.96      8.19 o
   3   3  16      158.82      185.39     11.27 o
   4   3  16        1.00       15.48     11.44 o
  -4   4  16        2.86        0.77     17.76 o
  -3   4  16      170.96      174.36     16.49 o
  -2   4  16     2433.79     2278.86     26.19 o
  -1   4  16     1075.99     1030.15     14.99 o
   0   4  16        3.21        0.90      8.14 o
   1   4  16      608.29      585.87     17.44 o
   2   4  16        2.27       19.16      8.02 o
   3   4  16        1.88       -2.40      9.52 o
   4   4  16       12.89       22.51     15.01 o
  -4   5  16       65.65      108.68     21.46 o
  -3   5  16       14.95       42.42     21.38 o
  -2   5  16      516.72      526.00     15.02 o
  -1   5  16      299.28      266.31      9.83 o
   0   5  16     1614.94     1559.19     26.67 o
   1   5  16        1.14       -1.47      7.95 o
   2   5  16      290.47      306.00     14.23 o
   3   5  16        1.25        2.57     10.54 o
   4   5  16        0.36       -8.58     16.40 o
  -3   6  16      302.86      361.38     23.38 o
  -2   6  16       63.64       64.86     10.94 o
  -1   6  16     1161.18     1121.86     23.33 o
   0   6  16      284.29      267.88     16.14 o
   1   6  16      554.83      485.27     18.99 o
   2   6  16      289.03      277.23     17.70 o
   3   6  16       38.01       46.40     13.53 o
  -3   7  16       70.37       71.23     29.70 o
  -2   7  16      282.33      290.30     19.30 o
  -1   7  16      189.07      212.43     18.33 o
   0   7  16      293.05      290.69     16.50 o
   1   7  16      204.29      223.85     18.19 o
   2   7  16      116.52       92.28     25.97 o
   3   7  16      137.57      136.23     21.67 o
  -2   8  16        2.19        3.89     17.05 o
  -1   8  16      182.79      207.23     32.51 o
   0   8  16       15.83       17.48     17.57 o
   1   8  16      167.21      166.29     19.61 o
   2   8  16      205.01      220.59     65.95 o
  -2   9  16        3.42        7.27     34.68 o
  -1   9  16       47.67       52.45     25.34 o
   0   9  16       63.46       84.92     24.31 o
   1   9  16       78.55        8.10     41.99 o
   2   9  16        7.36        7.65     39.19 o
   0  10  16        3.26       -4.09     27.77 o
  -3   0  17       79.68       60.14     27.66 o
  -1   0  17      681.97      631.28     25.95 o
   1   0  17     1349.90     1310.59     20.11 o
   3   0  17     1456.76     1417.10     27.04 o
  -4   1  17        0.56       15.33     24.26 o
  -3   1  17      427.59      415.94     51.86 o
  -2   1  17        4.57       -1.36      9.44 o
  -1   1  17      131.48      148.15      9.24 o
   0   1  17     2773.38     2646.45     28.70 o
   1   1  17        2.59       10.38      4.63 o
   2   1  17      876.06      832.75     12.35 o
   3   1  17       22.08       25.27      7.79 o
   4   1  17      100.06      101.69     11.86 o
  -4   2  17       50.88       89.40     17.26 o
  -3   2  17      157.46      138.87     10.75 o
  -2   2  17      194.48      174.17     10.59 o
  -1   2  17      438.55      422.58     13.74 o
   0   2  17       41.24       67.67      8.86 o
   1   2  17     1353.28     1271.72     19.42 o
   2   2  17       97.61      107.33      8.20 o
   3   2  17      255.81      265.43     10.76 o
   4   2  17       74.87       79.70     10.91 o
  -4   3  17       15.48       32.66     17.58 o
  -3   3  17      407.70      391.91     19.97 o
  -2   3  17       93.52       89.58      9.96 o
  -1   3  17     2201.59     2182.86     30.16 o
   0   3  17      743.05      684.80     17.28 o
   1   3  17      112.70      104.27      7.89 o
   2   3  17      143.57      117.89      9.35 o
   3   3  17       18.92       24.09      9.64 o
   4   3  17       59.01       67.33     14.27 o
  -4   4  17       82.37       92.80     19.71 o
  -3   4  17       13.60        7.55     14.38 o
  -2   4  17      366.69      381.96     12.73 o
  -1   4  17       12.83       10.76      5.68 o
   0   4  17      253.89      233.12     17.79 o
   1   4  17       53.35       65.11      8.55 o
   2   4  17       14.03        8.85      8.60 o
   3   4  17        4.78        3.23     10.09 o
   4   4  17       24.76       27.32     15.47 o
  -4   5  17        1.24       -6.39     19.32 o
  -3   5  17      280.50      328.32     20.88 o
  -2   5  17       15.34       25.38      9.16 o
  -1   5  17       45.68       36.08      7.01 o
   0   5  17        2.33       13.72      7.36 o
   1   5  17      131.95      141.24     11.45 o
   2   5  17       39.54       44.50     11.90 o
   3   5  17       15.60       21.85     11.43 o
  -3   6  17      131.08      160.50     19.27 o
  -2   6  17      496.54      517.32     23.81 o
  -1   6  17        6.19        5.85      9.51 o
   0   6  17      206.71      221.10     22.74 o
   1   6  17      161.65      178.48     18.95 o
   2   6  17       13.67        7.40     14.04 o
   3   6  17        2.54      -12.06     12.06 o
  -3   7  17       11.76       34.92     33.28 o
  -2   7  17       69.09       72.85     28.36 o
  -1   7  17      147.65      151.88     14.67 o
   0   7  17      214.14      216.54     16.86 o
   1   7  17       73.05      112.33     17.40 o
   2   7  17      143.25      185.56     35.86 o
   3   7  17        2.91        6.99     19.60 o
  -2   8  17       67.37       51.45     30.97 o
  -1   8  17      181.51      186.83     31.92 o
   0   8  17      729.84      641.65     23.95 o
   1   8  17      401.76      435.66     26.43 o
   2   8  17       27.97      -39.13     39.13 o
  -2   9  17        7.72      -12.49     47.00 o
  -1   9  17      142.74      142.30     45.41 o
   0   9  17      179.77      182.61     27.89 o
   1   9  17      120.22      127.44     34.47 o
  -4   0  18        4.29       15.15     33.40 o
  -2   0  18      797.88      852.83     32.61 o
   0   0  18       86.25       58.25     10.41 o
   2   0  18      772.38      717.49     17.90 o
   4   0  18        0.87        5.36     14.74 o
  -4   1  18        0.97        8.52     25.48 o
  -3   1  18      259.39      288.94     26.20 o
  -2   1  18      293.04      283.51     12.55 o
  -1   1  18     1899.13     1841.92     26.72 o
   0   1  18       20.49       51.01      7.52 o
   1   1  18     1142.96     1092.63     12.91 o
   2   1  18       13.42        6.49      8.87 o
   3   1  18      212.25      213.49     11.44 o
   4   1  18      103.26       84.53     12.34 o
  -4   2  18       14.45       18.48     16.90 o
  -3   2  18       23.55       26.06      9.72 o
  -2   2  18      339.64      322.10     13.52 o
  -1   2  18      553.75      502.40     15.48 o
   0   2  18     1214.82     1139.15     21.28 o
   1   2  18       30.01       33.46      6.60 o
   2   2  18      807.87      825.12     16.29 o
   3   2  18       38.34       42.92      8.66 o
   4   2  18        0.45       17.83     10.57 o
  -4   3  18       51.91       21.80     18.04 o
  -3   3  18        2.54       -7.80     12.87 o
  -2   3  18      655.88      662.79     13.98 o
  -1   3  18      967.67      935.24     20.11 o
   0   3  18       15.57       25.14      9.17 o
   1   3  18      201.63      226.54     10.03 o
   2   3  18        7.48       14.01      9.62 o
   3   3  18       63.83       70.52     10.53 o
   4   3  18       39.15       25.93     12.56 o
  -4   4  18       25.00       54.60     19.37 o
  -3   4  18      213.67      217.80     17.72 o
  -2   4  18      298.35      274.84     11.84 o
  -1   4  18      392.86      415.45     17.93 o
   0   4  18      188.74      190.39     11.59 o
   1   4  18      100.84       96.83      8.85 o
   2   4  18       14.13       23.22      8.51 o
   3   4  18      103.41      111.71     11.93 o
   4   4  18        4.39      -20.62     27.38 o
  -3   5  18       72.29       43.85    102.29 o
  -2   5  18      202.15      228.27     25.17 o
  -1   5  18      524.15      503.05     18.17 o
   0   5  18      162.59      160.67      9.20 o
   1   5  18        7.06       -1.11      8.29 o
   2   5  18      215.18      251.25     13.08 o
   3   5  18        0.18        2.33     11.63 o
  -3   6  18       19.14        9.46     31.03 o
  -2   6  18      251.70      252.97     32.69 o
  -1   6  18      621.92      611.64     18.97 o
   0   6  18       37.18       53.77     15.34 o
   1   6  18        7.74       13.46     13.73 o
   2   6  18        2.75       50.50     38.73 o
   3   6  18       16.23        8.18     13.20 o
  -3   7  18      126.74      164.85     52.02 o
  -2   7  18      262.37      225.45     71.70 o
  -1   7  18      224.03      249.24     37.04 o
   0   7  18       42.42       30.21     13.70 o
   1   7  18      144.31      119.69     23.32 o
   2   7  18        0.48       34.12     20.43 o
  -2   8  18      360.02      458.44     41.62 o
  -1   8  18      184.50      205.62     19.19 o
   0   8  18      441.14      421.62     21.09 o
   1   8  18        0.77       -9.70     22.85 o
   2   8  18       46.28       30.51     22.80 o
  -1   9  18      163.74      142.10     34.82 o
   0   9  18       35.63       40.41     24.66 o
   1   9  18      148.07      133.82     77.03 o
  -3   0  19       62.53       31.06     30.88 o
  -1   0  19     2492.84     2388.82     39.50 o
   1   0  19     1081.36     1167.96     19.43 o
   3   0  19       27.39       21.05     12.09 o
  -4   1  19       34.01       32.47     26.94 o
  -3   1  19        0.53       13.11     21.63 o
  -2   1  19      309.77      340.16     14.21 o
  -1   1  19       96.02       88.84      9.91 o
   0   1  19     2170.31     2159.85     26.54 o
   1   1  19      457.30      481.43      9.21 o
   2   1  19      291.81      319.85     10.57 o
   3   1  19       24.69       49.19      9.03 o
   4   1  19       22.89       -2.95     10.88 o
  -4   2  19       41.95       41.79     28.90 o
  -3   2  19      224.05      271.59     17.09 o
  -2   2  19        3.46       -1.79      9.27 o
  -1   2  19      160.31      153.60     11.34 o
   0   2  19      187.20      179.52     11.50 o
   1   2  19      803.41      747.79     13.87 o
   2   2  19      279.31      311.91     11.99 o
   3   2  19        7.16       -5.86      9.46 o
   4   2  19       20.38       27.50     12.44 o
  -4   3  19        3.26      -19.21     19.21 o
  -3   3  19       52.29       48.56     14.65 o
  -2   3  19      118.90      152.40     12.86 o
  -1   3  19     2019.30     1966.79     29.44 o
   0   3  19      794.85      778.28     19.02 o
   1   3  19      520.92      492.98     13.58 o
   2   3  19       70.90       76.80      9.53 o
   3   3  19      178.77      186.46     15.21 o
   4   3  19        2.27        0.88     13.13 o
  -4   4  19        5.95      -55.84     58.27 o
  -3   4  19        0.31        7.42     26.26 o
  -2   4  19       18.30       21.70     11.93 o
  -1   4  19     1156.12     1123.01     34.77 o
   0   4  19      681.50      643.58     19.28 o
   1   4  19      135.64      162.64     10.46 o
   2   4  19      469.06      452.96     16.93 o
   3   4  19      129.45      116.05     12.14 o
  -3   5  19       86.04       14.74     29.75 o
  -2   5  19        0.45       -4.63     13.91 o
  -1   5  19        5.74       19.64     12.40 o
   0   5  19       68.27       78.06     12.80 o
   1   5  19      239.65      244.34     11.96 o
   2   5  19       19.45       20.74     10.97 o
   3   5  19      432.00      441.99     18.33 o
  -3   6  19        5.61      -27.15     29.67 o
  -2   6  19        6.59       -2.63     26.35 o
  -1   6  19       43.38       52.05     12.03 o
   0   6  19      110.80      101.20     14.16 o
   1   6  19       24.79       46.69     17.12 o
   2   6  19      178.03      178.82     16.45 o
   3   6  19       11.99       34.43     17.35 o
  -3   7  19      165.67      311.38    113.29 o
  -2   7  19      143.49      145.60     34.19 o
  -1   7  19        3.28      -17.36     21.72 o
   0   7  19      322.64      266.57     21.47 o
   1   7  19        1.15       -3.64     15.88 o
   2   7  19        1.21       13.82     18.40 o
  -2   8  19       17.26       66.66     35.29 o
  -1   8  19      216.01      231.87     21.95 o
   0   8  19       19.70       24.80     16.83 o
   1   8  19       87.33      146.52     44.62 o
   2   8  19        5.55       25.63     18.29 o
  -1   9  19       21.89       59.98     45.93 o
   0   9  19      163.28      197.82     31.35 o
   1   9  19        8.69      -28.61     30.66 o
  -4   0  20       69.06       86.64     40.41 o
  -2   0  20     1542.73     1392.74     43.35 o
   0   0  20      859.10      861.65     24.31 o
   2   0  20       13.19       18.24      9.54 o
   4   0  20      287.31      272.67     21.07 o
  -4   1  20        0.13       -5.29     27.51 o
  -3   1  20      367.15      360.98     19.67 o
  -2   1  20      231.11      209.83     12.31 o
  -1   1  20      763.48      754.77     18.33 o
   0   1  20      336.87      346.52     13.26 o
   1   1  20       32.86       53.10      7.17 o
   2   1  20       20.47       29.35      7.10 o
   3   1  20       28.06       41.63      9.02 o
   4   1  20       55.79       43.11     12.19 o
  -4   2  20       21.49       30.82     29.78 o
  -3   2  20        3.74        7.09     13.39 o
  -2   2  20     1354.57     1327.34     23.93 o
  -1   2  20      179.45      176.26     12.06 o
   0   2  20      246.54      285.98     13.88 o
   1   2  20      323.17      308.23     10.84 o
   2   2  20       32.45       37.51     11.19 o
   3   2  20       28.01       32.35     11.30 o
   4   2  20        6.94       20.14     12.78 o
  -4   3  20       18.26      -36.20     55.14 o
  -3   3  20       91.43      116.58     27.96 o
  -2   3  20       59.63       58.30     12.51 o
  -1   3  20      823.28      808.69     20.27 o
   0   3  20      580.72      510.90     17.58 o
   1   3  20       87.39       91.72     11.50 o
   2   3  20      387.49      379.18     13.95 o
   3   3  20       36.92        9.90     12.08 o
  -3   4  20        4.02      -31.07     31.07 o
  -2   4  20       75.12       74.72     14.81 o
  -1   4  20       39.90       39.08     11.11 o
   0   4  20       21.30       17.88     10.97 o
   1   4  20      767.32      777.94     19.01 o
   2   4  20      201.52      198.69     16.58 o
   3   4  20       30.73       49.19     11.69 o
  -3   5  20        1.19       19.51     30.55 o
  -2   5  20       23.04       24.87     15.56 o
  -1   5  20      192.40      179.76     23.64 o
   0   5  20       77.06       95.63     16.14 o
   1   5  20       76.84       55.29     14.01 o
   2   5  20      343.75      382.39     14.10 o
   3   5  20        8.68       25.08     13.77 o
  -3   6  20        2.49      -14.21     32.82 o
  -2   6  20        5.01        9.36     29.27 o
  -1   6  20      137.51      177.90     22.05 o
   0   6  20        4.12       -1.85     12.20 o
   1   6  20      287.51      263.84     19.36 o
   2   6  20       22.08       44.67     14.82 o
   3   6  20      110.68      112.77     15.20 o
  -2   7  20       63.89       29.92     32.18 o
  -1   7  20       24.84       63.30     24.92 o
   0   7  20       44.61       99.50     17.12 o
   1   7  20       64.76      118.44     45.99 o
   2   7  20      138.85      171.90     41.41 o
  -2   8  20       94.07       58.29     34.04 o
  -1   8  20        7.30       -1.14     18.79 o
   0   8  20        1.00       19.30     19.34 o
   1   8  20       44.77       37.70     21.37 o
   0   9  20        6.17      -39.99     39.99 o
  -3   0  21      313.99      347.72     44.07 o
  -1   0  21      421.85      416.43     19.56 o
   1   0  21      117.15      142.62      9.78 o
   3   0  21      117.39      128.26     14.88 o
  -4   1  21       62.59       52.80     32.46 o
  -3   1  21        3.33       -8.55     19.56 o
  -2   1  21      194.73      202.73     16.37 o
  -1   1  21       79.32       80.66     10.60 o
   0   1  21       31.47       49.10      9.10 o
   1   1  21        1.75        6.56      6.84 o
   2   1  21       50.71       74.95      8.66 o
   3   1  21        0.83        5.52      9.07 o
  -4   2  21        1.70        8.62     30.03 o
  -3   2  21      113.57      126.15     16.19 o
  -2   2  21      430.22      430.16     18.33 o
  -1   2  21      495.61      438.90     17.07 o
   0   2  21      532.21      516.50     17.72 o
   1   2  21        2.96       12.10      7.38 o
   2   2  21      147.03      172.49     12.18 o
   3   2  21       92.86      102.48     12.83 o
  -3   3  21       79.08      121.15     28.99 o
  -2   3  21      224.20      196.08     16.63 o
  -1   3  21      544.49      506.51     18.47 o
   0   3  21        3.21       16.95     11.05 o
   1   3  21      348.22      362.13     14.53 o
   2   3  21       11.88        8.82      9.67 o
   3   3  21      226.69      216.24     18.69 o
  -3   4  21       88.64      140.26     83.98 o
  -2   4  21      341.44      356.31     21.01 o
  -1   4  21      415.44      404.70     26.54 o
   0   4  21     1400.73     1380.56     26.99 o
   1   4  21       61.76       42.13      9.17 o
   2   4  21      226.52      210.52     12.66 o
   3   4  21       26.81       35.23     24.57 o
  -3   5  21       12.89      -20.30     31.42 o
  -2   5  21       21.96       30.26     16.67 o
  -1   5  21      732.61      728.37     26.16 o
   0   5  21       22.94       26.42     11.74 o
   1   5  21      489.86      472.45     21.68 o
   2   5  21       49.45       49.47     18.51 o
   3   5  21       19.87       -1.44     13.94 o
  -3   6  21       14.62       47.45     36.83 o
  -2   6  21       13.71       -0.07     31.59 o
  -1   6  21       31.20       29.89     14.92 o
   0   6  21      227.95      228.30     17.00 o
   1   6  21       35.18        5.26     15.27 o
   2   6  21      180.82      203.77     18.11 o
  -2   7  21       68.51      141.22     32.15 o
  -1   7  21      107.05      158.68     22.25 o
   0   7  21        4.51       -6.00     14.32 o
   1   7  21      395.03      489.01     50.80 o
   2   7  21       50.98       67.52     17.36 o
  -1   8  21        0.88        2.12     16.69 o
   0   8  21       43.46       61.90     18.23 o
   1   8  21      120.83      151.86     66.04 o
  -4   0  22       10.56       16.45     46.66 o
  -2   0  22      153.18      107.52     32.12 o
   0   0  22      258.87      246.06     19.42 o
   2   0  22      648.25      661.56     18.60 o
  -4   1  22       36.94       48.57     34.05 o
  -3   1  22      202.32      213.75     18.38 o
  -2   1  22      107.65       79.67     14.83 o
  -1   1  22       55.76       48.01     10.67 o
   0   1  22      191.73      188.11      8.30 o
   1   1  22       52.58       67.43      7.72 o
   2   1  22        4.71       16.69      7.91 o
   3   1  22      196.95      216.52     11.59 o
  -3   2  22       84.68       92.48     16.51 o
  -2   2  22       10.57        8.67     13.52 o
  -1   2  22      333.07      321.95     15.44 o
   0   2  22       51.37       44.25      9.60 o
   1   2  22      186.46      177.65     10.02 o
   2   2  22      106.11      116.36     11.16 o
   3   2  22       26.30       32.74     12.03 o
  -3   3  22       27.33       19.87     29.43 o
  -2   3  22      250.85      240.54     18.54 o
  -1   3  22        5.86        9.53     10.81 o
   0   3  22       20.18       39.02     11.29 o
   1   3  22        8.31       24.98      9.24 o
   2   3  22       58.98       57.60     10.78 o
   3   3  22       73.18       94.22     14.84 o
  -3   4  22      100.73        2.44     31.86 o
  -2   4  22       85.36       79.68     19.33 o
  -1   4  22      919.16      954.40     27.71 o
   0   4  22      191.32      216.68     20.67 o
   1   4  22      343.04      350.98     14.73 o
   2   4  22        7.53       13.67     10.38 o
   3   4  22        1.05       40.15     15.05 o
  -3   5  22       93.52      114.77     35.18 o
  -2   5  22      258.03      293.10     20.32 o
  -1   5  22       48.17       46.62     13.84 o
   0   5  22     1494.00     1429.62     29.88 o
   1   5  22      100.18       86.82     16.90 o
   2   5  22       87.03      104.01     18.14 o
   3   5  22        7.57       -6.28     14.05 o
  -2   6  22        6.76       -0.21     31.03 o
  -1   6  22      369.79      360.88     36.10 o
   0   6  22      416.07      401.10     23.35 o
   1   6  22      439.79      473.32     46.67 o
   2   6  22       48.45       53.40     13.81 o
  -2   7  22      237.52      333.78     37.85 o
  -1   7  22       82.69      106.75     30.32 o
   0   7  22      465.93      487.73     39.67 o
   1   7  22      150.91      176.04     34.57 o
   2   7  22       64.34      111.83     28.64 o
  -1   8  22       95.61      145.88     40.16 o
   0   8  22       81.06       92.77     17.99 o
   1   8  22        5.33      -25.51     25.51 o
  -3   0  23       28.13       28.15     39.49 o
  -1   0  23      140.30      138.29     18.93 o
   1   0  23     2047.01     2077.67     54.23 o
   3   0  23      114.97       84.87     25.68 o
  -3   1  23       48.07       62.40     17.12 o
  -2   1  23        0.93       29.31     15.10 o
  -1   1  23        4.00       17.70     14.53 o
   0   1  23      225.91      223.14     13.03 o
   1   1  23        0.03        8.02      7.64 o
   2   1  23      479.26      491.32     20.31 o
   3   1  23        7.11       21.26     10.08 o
  -3   2  23       27.49       26.46     22.32 o
  -2   2  23      219.91      252.69     22.32 o
  -1   2  23       45.93       64.84     15.35 o
   0   2  23       65.33       75.15     13.07 o
   1   2  23      336.68      331.34     11.94 o
   2   2  23       14.61       -5.79      9.70 o
   3   2  23       51.78       65.24     13.40 o
  -3   3  23       97.55      231.72     87.74 o
  -2   3  23        4.14      -15.04     15.04 o
  -1   3  23      107.91      146.89     18.62 o
   0   3  23       10.18       11.33     11.54 o
   1   3  23       14.25       10.58      8.50 o
   2   3  23      208.75      212.97     13.10 o
   3   3  23       77.90       80.91     13.05 o
  -3   4  23        1.35      -13.08     41.46 o
  -2   4  23      200.47      203.03     18.97 o
  -1   4  23      212.08      256.22     16.15 o
   0   4  23       50.50       56.27     13.49 o
   1   4  23        0.96       -4.96     12.22 o
   2   4  23        0.69        8.09     11.09 o
   3   4  23       42.23       48.15     23.58 o
  -3   5  23       89.59      129.49     43.78 o
  -2   5  23        9.31       31.21     17.67 o
  -1   5  23      288.03      339.28     48.05 o
   0   5  23       48.21       86.45     15.22 o
   1   5  23        1.31        4.25     14.83 o
   2   5  23        1.51        6.50     13.83 o
  -2   6  23      464.62      572.79     46.05 o
  -1   6  23       64.57       67.49     18.15 o
   0   6  23       61.29       98.72     29.40 o
   1   6  23       38.57       37.36     18.81 o
   2   6  23        6.53       28.65     14.97 o
  -2   7  23        4.19       28.68     40.74 o
  -1   7  23      132.10      146.81     19.94 o
   0   7  23      159.38      177.20     20.75 o
   1   7  23       44.66       89.51     31.12 o
   0   8  23       60.77       69.59     24.92 o
  -2   0  24      858.04      792.05     31.31 o
   0   0  24      507.59      460.99     23.74 o
   2   0  24      123.71      132.22     22.88 o
  -3   1  24       23.26       49.32     17.68 o
  -2   1  24       23.03       44.42     15.86 o
  -1   1  24      958.86      812.91     34.77 o
   0   1  24       15.84       24.03     10.27 o
   1   1  24      447.55      451.45     17.41 o
   2   1  24       10.42       32.33     10.63 o
   3   1  24       47.00       68.70     12.95 o
  -3   2  24       17.76       30.19     16.51 o
  -2   2  24       49.31       52.33     16.79 o
  -1   2  24        7.02       11.60     12.49 o
   0   2  24      925.98      924.85     20.77 o
   1   2  24        3.43        5.34      8.61 o
   2   2  24      136.91      138.35     23.20 o
   3   2  24       13.71        8.50     12.61 o
  -3   3  24        3.36       34.63     32.44 o
  -2   3  24       23.47       15.35     17.38 o
  -1   3  24       91.91      130.46     26.42 o
   0   3  24      765.03      796.23     26.23 o
   1   3  24      156.35      178.43     10.99 o
   2   3  24       39.15       62.81     11.74 o
   3   3  24       30.04       25.67     14.78 o
  -3   4  24      115.19       78.15     33.88 o
  -2   4  24        2.17      -27.55     27.55 o
  -1   4  24       36.59       61.91     17.40 o
   0   4  24       23.21       28.65     14.13 o
   1   4  24        3.14        5.84     11.74 o
   2   4  24       40.54       49.72     11.98 o
  -2   5  24      106.61      118.35     20.43 o
  -1   5  24       46.18       19.86     16.62 o
   0   5  24        0.94       -0.20     15.78 o
   1   5  24       18.04       28.58     16.77 o
   2   5  24       20.15       28.36     13.99 o
  -2   6  24      113.00      106.68     36.85 o
  -1   6  24      101.81       97.27     23.59 o
   0   6  24       35.09       50.34     16.63 o
   1   6  24       14.89        8.07     21.18 o
   2   6  24        3.99       20.41     15.00 o
  -1   7  24       66.43        6.50     26.67 o
   0   7  24       83.17      108.48     30.98 o
   1   7  24        3.79       -6.87     18.46 o
  -3   0  25      151.19      159.22     22.42 o
  -1   0  25       47.55       49.37     15.96 o
   1   0  25      254.71      266.24     23.57 o
   3   0  25        3.00       41.89     57.50 o
  -3   1  25        0.30      -25.07     25.07 o
  -2   1  25      224.66      192.84     19.56 o
  -1   1  25       67.45       57.90     13.91 o
   0   1  25      448.38      482.66     24.21 o
   1   1  25       11.19       14.28     15.56 o
   2   1  25      146.90      159.35     15.41 o
   3   1  25       33.63       69.46     15.15 o
  -3   2  25       50.49       57.81     18.11 o
  -2   2  25        9.17       12.02     17.09 o
  -1   2  25       91.04       90.45     14.05 o
   0   2  25       53.87       60.11     18.78 o
   1   2  25      142.74      118.53     15.59 o
   2   2  25       53.52       54.80     14.99 o
   3   2  25       11.87      -12.61     13.58 o
  -3   3  25        0.81      -45.11     71.52 o
  -2   3  25       42.46       15.12     33.68 o
  -1   3  25       40.30       37.00     13.59 o
   0   3  25       65.67       49.74     13.09 o
   1   3  25      204.16      224.30     14.70 o
   2   3  25       65.46      110.51     25.36 o
  -2   4  25        1.64      -18.61     18.61 o
  -1   4  25       50.81        1.01     28.24 o
   0   4  25      374.41      376.75     19.88 o
   1   4  25      386.81      376.02     21.25 o
   2   4  25      136.15      129.73     18.19 o
  -2   5  25        1.99       -0.74     18.26 o
  -1   5  25        0.68       15.36     16.53 o
   0   5  25       25.55       20.87     28.59 o
   1   5  25      302.26      317.25     35.18 o
   2   5  25       17.02       39.33     16.23 o
  -2   6  25       32.25      -21.75     35.87 o
  -1   6  25       22.06        6.76     27.22 o
   0   6  25        5.77        1.70     21.08 o
   1   6  25        0.11       23.41     20.31 o
   0   7  25       26.12      -15.72     21.29 o
  -2   0  26      146.76      149.97     22.67 o
   0   0  26      109.33      158.15     40.95 o
   2   0  26       15.00       14.47     18.03 o
  -3   1  26       57.96       77.65     19.37 o
  -2   1  26       55.54       45.30     22.25 o
  -1   1  26      310.16      341.69     15.35 o
   0   1  26       34.42       57.40     18.63 o
   1   1  26       34.29       46.37     16.80 o
   2   1  26      114.61      160.15     23.23 o
  -3   2  26        3.69       -0.27     45.78 o
  -2   2  26      156.96      190.34     23.48 o
  -1   2  26        3.59       13.66     14.23 o
   0   2  26       82.40       96.27     12.82 o
   1   2  26       95.03      103.41     18.33 o
   2   2  26        6.97        4.62     15.32 o
  -2   3  26        8.27       -1.65     17.24 o
  -1   3  26       48.43       19.28     29.27 o
   0   3  26      294.79      324.43     21.16 o
   1   3  26      222.78      259.08     16.19 o
   2   3  26      143.77      143.81     16.86 o
  -2   4  26        4.71      -20.59     20.59 o
  -1   4  26       61.24       74.54     19.95 o
   0   4  26      690.46      689.50     40.45 o
   1   4  26       49.03       56.58     13.27 o
   2   4  26        5.17       18.35     14.37 o
  -2   5  26       18.62       66.43     33.26 o
  -1   5  26       37.18       33.35     35.95 o
   0   5  26       82.58       51.00     24.93 o
   1   5  26       79.56       88.80     18.27 o
  -1   6  26       87.13       99.91     21.83 o
   0   6  26        4.95       31.27     17.94 o
   1   6  26      232.60      241.20     21.86 o
  -3   0  27      142.44      118.27     24.59 o
  -1   0  27       27.21       16.25     35.97 o
   1   0  27        3.79       -4.80     26.87 o
  -3   1  27        5.87       13.90     56.56 o
  -2   1  27       19.54       25.10     14.74 o
  -1   1  27      344.71      379.26     17.70 o
   0   1  27       66.98       87.36     13.89 o
   1   1  27        0.51      -12.82     16.06 o
   2   1  27       82.51      110.17     24.98 o
  -2   2  27       25.35       25.28     18.12 o
  -1   2  27      234.86      255.26     18.38 o
   0   2  27      148.33      186.94     14.76 o
   1   2  27        9.91      -13.69     21.33 o
   2   2  27       24.47       43.18     21.01 o
  -2   3  27       65.15       68.64     19.43 o
  -1   3  27      149.12      188.62     40.34 o
   0   3  27      127.36      138.26     18.49 o
   1   3  27      447.86      464.59     20.84 o
   2   3  27        4.73      -16.44     16.44 o
  -2   4  27      101.18       48.99     21.62 o
  -1   4  27       40.62       85.38     23.74 o
   0   4  27       92.15      140.93     25.21 o
   1   4  27       33.31       24.86     17.80 o
   2   4  27       73.86       93.29     20.73 o
  -1   5  27      169.75      208.92    104.02 o
   0   5  27       82.48      104.77     19.95 o
   1   5  27        7.25       16.31     20.29 o
   0   6  27       86.87       81.89     23.01 o
  -2   0  28       44.76       70.37     21.46 o
   0   0  28       22.51       52.63     19.14 o
   2   0  28        1.80       23.48     28.89 o
  -2   1  28        7.90        2.25     15.28 o
  -1   1  28        1.84       12.94     13.34 o
   0   1  28       38.78       38.77     20.07 o
   1   1  28      131.01      153.95     28.51 o
   2   1  28        5.74       16.06     16.52 o
  -2   2  28        3.77      -18.84     18.84 o
  -1   2  28       47.13       64.64     14.28 o
   0   2  28       36.60       37.70     19.75 o
   1   2  28      225.88      242.40     20.74 o
   2   2  28       37.70       33.19     16.65 o
  -2   3  28       80.25       59.83     20.92 o
  -1   3  28       18.56       14.93     17.26 o
   0   3  28      138.14      135.59     18.82 o
   1   3  28       92.46      132.86     17.93 o
   2   3  28        3.55      -30.49     30.49 o
  -1   4  28      156.22      196.75     24.42 o
   0   4  28       12.58       21.65     14.99 o
   1   4  28      170.47      157.81     29.43 o
  -1   5  28       83.30      121.79     22.15 o
   0   5  28      165.93      178.41     23.59 o
  -1   0  29        1.09       17.88     17.62 o
   1   0  29      132.16      120.13     25.30 o
  -2   1  29        1.38       -5.06     15.22 o
  -1   1  29        0.67       10.09     29.65 o
   0   1  29        6.69       18.87     14.26 o
   1   1  29        3.21       14.57     17.23 o
   2   1  29       57.94       73.81     26.69 o
  -2   2  29       12.96        8.74     20.78 o
  -1   2  29       12.39       25.33     13.87 o
   0   2  29       36.71       56.39     14.15 o
   1   2  29       13.80       28.73     17.60 o
  -1   3  29      104.78       98.52     17.61 o
   0   3  29       21.53       -1.37     23.26 o
   1   3  29      188.25      217.79     52.50 o
  -1   4  29       10.00       32.31     21.84 o
   0   4  29       42.13       69.00     17.77 o
   1   4  29       20.47       50.22     27.72 o
   0   0  30      549.50      490.05     29.69 o
  -1   1  30       65.57       72.86     16.61 o
   0   1  30       62.68       34.82     15.09 o
   1   1  30      128.04       97.99     25.69 o
  -1   2  30        0.88      -11.75     16.99 o
   0   2  30      127.13      151.79     19.68 o
   1   2  30       14.98       12.71     20.17 o
  -1   3  30       34.84       45.01     17.53 o
   0   3  30        4.67       13.40     17.00 o
  -1   0  31      168.10      126.59     26.88 o
   1   0  31       85.26      121.85     49.05 o
  -1   1  31        7.03        1.21     17.47 o
   0   1  31      106.53      133.19     24.41 o
   0   2  31       46.18       54.97     20.06 o
 
